# Supplementary material for: 6,8-Dihy­droxy-8a-methyl-3,5-dimethyl­idenedeca­hydro­naphtho­[2,3-b]furan-2(3H)-one
Source: Acta Crystallogr Sect E Struct Rep Online. 2012 Oct 31;68(Pt 11):o3251. doi: 10.1107/S160053681204425X (PMC3515328; doi:10.1107/S160053681204425X)
Supplement: Supplementary file 1 [file e-68-o3251-sup1.cif]

##############################################################################
#                                                                            #
# This CIF contains the data in a paper accepted for publication in          #
# Acta Crystallographica Section E. It conforms to the requirements of       #
# Notes for Authors for Acta Crystallographica Section E, and has been       #
# peer reviewed under the auspices of the IUCr Commission on Journals.       #
#                                                                            #
# Full details of the Crystallographic Information File format               #
# are given in the paper "The Crystallographic Information File (CIF):       #
# a New Standard Archive File for Crystallography" by S. R. Hall, F. H.      #
# Allen and I. D. Brown [Acta Cryst. (1991), A47, 655-685].                  #
#                                                                            #
# The current version of the core CIF dictionary is obtainable from          #
# ftp://ftp.iucr.org/pub/cif_core.dic.                                       #
#                                                                            #
# Software is freely available for graphical display of the structure(s)     #
# in this CIF. For information consult the CIF software page                 #
# http://www.iucr.org/resources/cif/software.                                #
#                                                                            #
# This file may be used for bona fide research purposes within the           #
# scientific community so long as proper attribution is given to the journal # 
# article from which it was obtained.                                        #
#                                                                            #
##############################################################################
data_I
_audit_creation_method     'SHELXL'
_chemical_name_systematic
;
6,8-Dihydroxy-8a-methyl-3,5-
dimethylidenedecahydronaphtho[2,3-<i>b</i>]furan-2(3<i>H</i>)-one
;
_chemical_name_common     ?
_chemical_formula_moiety     'C15 H20 O4'
_chemical_formula_sum     'C15 H20 O4'
_chemical_formula_iupac     'C15 H20 O4'
_chemical_formula_weight     264.31
_chemical_melting_point     .
_symmetry_cell_setting     tetragonal
_symmetry_space_group_name_H-M     'P 41 21 2'
_symmetry_space_group_name_Hall     'P 4abw 2nw'
loop_
    _symmetry_equiv_pos_as_xyz
    'x, y, z'
    '-x, -y, z+1/2'
    '-y+1/2, x+1/2, z+1/4'
    'y+1/2, -x+1/2, z+3/4'
    '-x+1/2, y+1/2, -z+1/4'
    'x+1/2, -y+1/2, -z+3/4'
    'y, x, -z'
    '-y, -x, -z+1/2'
_cell_length_a     6.4737(4)
_cell_length_b     6.4737(4)
_cell_length_c     62.438(8)
_cell_angle_alpha     90.00
_cell_angle_beta     90.00
_cell_angle_gamma     90.00
_cell_volume     2616.7(5)
_cell_formula_units_Z     8
_cell_measurement_reflns_used     4658
_cell_measurement_theta_min     3.147
_cell_measurement_theta_max     27.872
_cell_measurement_temperature     133(2)
_exptl_crystal_description     'Block'
_exptl_crystal_colour     'Colourless'
_exptl_crystal_size_max     0.54
_exptl_crystal_size_mid     0.48
_exptl_crystal_size_min     0.32
_exptl_crystal_density_diffrn     1.342
_exptl_crystal_density_meas     ?
_exptl_crystal_density_method     'not measured'
_exptl_crystal_F_000     1136
_exptl_absorpt_coefficient_mu     0.096
_exptl_absorpt_correction_type     none
_exptl_absorpt_process_details     ?
_exptl_absorpt_correction_T_min     ?
_exptl_absorpt_correction_T_max     ?
_exptl_special_details
;
 Since the skeleton methyl groups in eudesmanolide are biogenic 8a position, we
 draw the relative stereochemistry of the title eudesmanolide, by reference to
 the structures of related eudesmanolide in (Masao & Fumiko, 1975) although the
 absolute configuration could not be reliably determined from anomalous
 dispersion effects, if Mo radiation is used in experiment. Furthermore, the
 relative stereochemistry in the title compound was confirmed by NMR data.
 ^13^C NMR (125 MHz, CDCl~3~, \d,p.p.m.): 178.1 (C12), 149.2 (C4), 141.4 (C11),
 120.5 (C13), 110.9 (C15), 77.6 (C8), 75.2 (C3), 74.7 (C1), 63.8 (C10), 40.3
 (C7), 33.9 (C5), 33.6 (C9), 33.5 (C2), 26.8 (C6), 17.7 (C14).
;
_diffrn_ambient_temperature     133(2)
_diffrn_radiation_type     'MoK\a'
_diffrn_radiation_wavelength     0.71073
_diffrn_radiation_source     'Rotating Anode'
_diffrn_radiation_monochromator     'graphite'
_diffrn_measurement_device_type     'Rigaku AFC10/Saturn-724+ CCD'
_diffrn_measurement_method     '\f- and \w-scans'
_diffrn_detector_area_resol_mean     28.5714
_diffrn_reflns_number     19607
_diffrn_reflns_av_R_equivalents     0.0576
_diffrn_reflns_av_sigmaI/netI     0.0380
_diffrn_reflns_theta_min     2.61
_diffrn_reflns_theta_max     27.87
_diffrn_reflns_theta_full     27.87
_diffrn_measured_fraction_theta_max     0.992
_diffrn_measured_fraction_theta_full     0.992
_diffrn_reflns_limit_h_min     -8
_diffrn_reflns_limit_h_max     8
_diffrn_reflns_limit_k_min     -8
_diffrn_reflns_limit_k_max     8
_diffrn_reflns_limit_l_min     -82
_diffrn_reflns_limit_l_max     82
_diffrn_standards_number     0
_diffrn_standards_interval_count     0
_diffrn_standards_interval_time     0
_diffrn_standards_decay_%     0
_refine_special_details
;
 Refinement of <i>F</i>^2^ against ALL reflections. The weighted
 <i>R</i>-factor <i>wR</i> and goodness of fit <i>S</i> are based on
 <i>F</i>^2^, conventional <i>R</i>-factors <i>R</i> are based on <i>F</i>,
 with <i>F</i> set to zero for negative <i>F</i>^2^. The threshold expression
 of <i>F</i>^2^ > \s(<i>F</i>^2^) is used only for calculating
 <i>R</i>-factors(gt) <i>etc</i>. and is not relevant to the choice of
 reflections for refinement. <i>R</i>-factors based on <i>F</i>^2^ are
 statistically about twice as large as those based on <i>F</i>, and
 <i>R</i>-factors based on ALL data will be even larger.
;
_reflns_number_total     1990
_reflns_number_gt     1826
_reflns_threshold_expression     I>2\s(I)
_refine_ls_structure_factor_coef     Fsqd
_refine_ls_matrix_type     full
_refine_ls_R_factor_all     0.0537
_refine_ls_R_factor_gt     0.0470
_refine_ls_wR_factor_gt     0.1197
_refine_ls_wR_factor_ref     0.1242
_refine_ls_goodness_of_fit_ref     1.003
_refine_ls_restrained_S_all     1.002
_refine_ls_number_reflns     1990
_refine_ls_number_parameters     185
_refine_ls_number_restraints     6
_refine_ls_hydrogen_treatment     mixed
_refine_ls_weighting_scheme     calc
_refine_ls_weighting_details
         'calc w=1/[\s^2^(Fo^2^)+(0.0836P)^2^+0.3160P] where P=(Fo^2^+2Fc^2^)/3'
_atom_sites_solution_hydrogens     geom
_atom_sites_solution_primary     direct
_atom_sites_solution_secondary     difmap
_refine_ls_shift/su_max     0.001
_refine_ls_shift/su_mean     0.000
_refine_diff_density_max     0.225
_refine_diff_density_min     -0.210
_refine_ls_extinction_method     'none'
_refine_ls_extinction_coef     ?
_refine_ls_abs_structure_details     ?
_refine_ls_abs_structure_Flack     ?
loop_
    _atom_type_symbol
    _atom_type_description
    _atom_type_scat_dispersion_real
    _atom_type_scat_dispersion_imag
    _atom_type_scat_source
    'C' 'C' 0.0033 0.0000
                         'International Tables Vol C Tables 4.2.6.8 and 6.1.1.4'
    'H' 'H' 0.0000 0.0000
                         'International Tables Vol C Tables 4.2.6.8 and 6.1.1.4'
    'O' 'O' 0.0106 0.0000
                         'International Tables Vol C Tables 4.2.6.8 and 6.1.1.4'
_computing_data_collection     '<i>CrystalClear</i> (Rigaku/MSC, 2008)'
_computing_cell_refinement     '<i>CrystalClear</i> (Rigaku/MSC, 2008)'
_computing_data_reduction     '<i>CrystalClear</i> (Rigaku/MSC, 2008)'
_computing_structure_solution     '<i>SHELXS97</i> (Sheldrick, 2008)'
_computing_structure_refinement     '<i>SHELXL97</i> (Sheldrick, 2008)'
_computing_molecular_graphics     '<i>SHELXTL</i> (Sheldrick, 2008)'
_computing_publication_material     '<i>SHELXTL</i> (Sheldrick, 2008)'
loop_
    _atom_site_type_symbol
    _atom_site_label
    _atom_site_fract_x
    _atom_site_fract_y
    _atom_site_fract_z
    _atom_site_U_iso_or_equiv
    _atom_site_adp_type
    _atom_site_calc_flag
    _atom_site_refinement_flags
    _atom_site_occupancy
    _atom_site_symmetry_multiplicity
    _atom_site_disorder_assembly
    _atom_site_disorder_group
    O O1 0.6749(2) 0.7974(2) 0.09621(2) 0.0238(3) Uani d . 1 1 . .
    O O2 0.9609(2) 0.7729(3) 0.01700(2) 0.0259(4) Uani d D 1 1 . .
    H H2O 0.903(5) 0.820(6) 0.0061(5) 0.031 Uiso d PD 0.50 1 . .
    H H2O' 1.080(3) 0.727(4) 0.0149(8) 0.031 Uiso d PD 0.50 1 . .
    O O3 1.2633(3) 0.4894(3) 0.01385(3) 0.0277(4) Uani d D 1 1 . .
    H H3O 1.329(7) 0.432(8) 0.0040(7) 0.033 Uiso d PD 0.50 1 . .
    H H3O' 1.216(8) 0.609(4) 0.0132(9) 0.033 Uiso d PD 0.50 1 . .
    O O4 0.6433(3) 0.7218(3) 0.13102(3) 0.0289(4) Uani d . 1 1 . .
    C C1 0.8323(3) 0.6114(3) 0.02599(3) 0.0222(4) Uani d D 1 1 . .
    H H1 0.6856 0.6382 0.0218 0.027 Uiso calc R 1 1 . .
    C C2 0.8995(3) 0.4040(4) 0.01641(3) 0.0252(5) Uani d . 1 1 . .
    H H2A 0.8023 0.2947 0.0210 0.030 Uiso calc R 1 1 . .
    H H2B 0.8947 0.4124 0.0006 0.030 Uiso calc R 1 1 . .
    C C3 1.1183(3) 0.3474(3) 0.02353(3) 0.0230(4) Uani d . 1 1 . .
    H H3 1.1504 0.2041 0.0186 0.028 Uiso calc R 1 1 . .
    C C4 1.1394(3) 0.3561(3) 0.04749(3) 0.0188(4) Uani d . 1 1 . .
    C C5 1.0717(3) 0.5576(3) 0.05753(3) 0.0176(4) Uani d . 1 1 . .
    H H5 1.1636 0.6681 0.0517 0.021 Uiso calc R 1 1 . .
    C C6 1.0932(3) 0.5634(3) 0.08181(3) 0.0197(4) Uani d . 1 1 . .
    H H6A 1.2369 0.5273 0.0857 0.024 Uiso calc R 1 1 . .
    H H6B 1.0010 0.4578 0.0881 0.024 Uiso calc R 1 1 . .
    C C7 1.0399(3) 0.7753(3) 0.09141(3) 0.0199(4) Uani d . 1 1 . .
    H H7 1.1590 0.8724 0.0898 0.024 Uiso calc R 1 1 . .
    C C8 0.8417(3) 0.8722(3) 0.08222(3) 0.0206(4) Uani d . 1 1 . .
    H H8 0.8518 1.0254 0.0840 0.025 Uiso calc R 1 1 . .
    C C9 0.7925(3) 0.8280(3) 0.05891(3) 0.0208(4) Uani d . 1 1 . .
    H H9A 0.8663 0.9307 0.0500 0.025 Uiso calc R 1 1 . .
    H H9B 0.6427 0.8502 0.0567 0.025 Uiso calc R 1 1 . .
    C C10 0.8472(3) 0.6116(3) 0.05061(3) 0.0196(4) Uani d . 1 1 . .
    C C11 0.9826(3) 0.7535(3) 0.11464(3) 0.0221(4) Uani d . 1 1 . .
    C C12 0.7532(3) 0.7548(3) 0.11580(3) 0.0217(4) Uani d . 1 1 . .
    C C13 1.1009(4) 0.7239(4) 0.13160(3) 0.0287(5) Uani d . 1 1 . .
    H H13A 1.0399 0.7022 0.1453 0.034 Uiso calc R 1 1 . .
    H H13B 1.2470 0.7243 0.1301 0.034 Uiso calc R 1 1 . .
    C C14 0.6907(3) 0.4523(3) 0.05931(4) 0.0235(5) Uani d . 1 1 . .
    H H14A 0.6728 0.4728 0.0747 0.028 Uiso calc R 1 1 . .
    H H14B 0.7424 0.3124 0.0566 0.028 Uiso calc R 1 1 . .
    H H14C 0.5577 0.4707 0.0521 0.028 Uiso calc R 1 1 . .
    C C15 1.2136(3) 0.1949(3) 0.05820(4) 0.0253(5) Uani d . 1 1 . .
    H H15A 1.2536 0.0735 0.0507 0.030 Uiso calc R 1 1 . .
    H H15B 1.2267 0.2010 0.0733 0.030 Uiso calc R 1 1 . .
loop_
    _atom_site_aniso_label
    _atom_site_aniso_U_11
    _atom_site_aniso_U_22
    _atom_site_aniso_U_33
    _atom_site_aniso_U_12
    _atom_site_aniso_U_13
    _atom_site_aniso_U_23
    O1 0.0227(8) 0.0298(8) 0.0189(7) 0.0009(6) 0.0021(6) 0.0013(6)
    O2 0.0313(9) 0.0272(8) 0.0192(8) -0.0013(7) 0.0007(6) 0.0057(6)
    O3 0.0311(9) 0.0287(8) 0.0232(8) -0.0024(7) 0.0085(7) 0.0027(7)
    O4 0.0321(9) 0.0319(8) 0.0228(8) 0.0021(7) 0.0073(7) 0.0024(7)
    C1 0.0221(10) 0.0250(10) 0.0196(10) -0.0023(8) -0.0023(8) 0.0024(8)
    C2 0.0281(11) 0.0314(12) 0.0161(10) -0.0054(9) -0.0024(8) -0.0028(9)
    C3 0.0272(11) 0.0210(10) 0.0208(10) -0.0026(8) 0.0038(9) -0.0021(8)
    C4 0.0183(9) 0.0207(9) 0.0173(10) -0.0031(7) 0.0014(8) -0.0015(8)
    C5 0.0182(9) 0.0187(10) 0.0158(9) -0.0015(7) -0.0012(7) -0.0003(8)
    C6 0.0215(10) 0.0211(10) 0.0164(9) 0.0004(8) -0.0008(8) 0.0014(8)
    C7 0.0213(10) 0.0212(10) 0.0171(9) -0.0017(8) -0.0012(8) 0.0010(8)
    C8 0.0241(10) 0.0198(9) 0.0178(10) -0.0008(8) 0.0015(8) 0.0009(8)
    C9 0.0222(10) 0.0212(10) 0.0190(10) 0.0024(8) -0.0002(8) 0.0025(8)
    C10 0.0183(9) 0.0234(10) 0.0169(10) -0.0012(8) -0.0011(8) 0.0017(8)
    C11 0.0265(10) 0.0202(10) 0.0197(10) -0.0004(8) 0.0014(8) -0.0010(8)
    C12 0.0282(11) 0.0201(10) 0.0169(9) 0.0007(8) 0.0015(8) -0.0007(8)
    C13 0.0318(12) 0.0360(12) 0.0182(10) -0.0009(10) -0.0014(9) 0.0003(9)
    C14 0.0203(10) 0.0257(11) 0.0245(10) -0.0056(8) 0.0015(8) 0.0005(9)
    C15 0.0256(10) 0.0246(11) 0.0255(11) -0.0009(8) 0.0008(9) -0.0012(8)
_geom_special_details
;
 All s.u.'s (except the s.u. in the dihedral angle between two l.s. planes)
 are estimated using the full covariance matrix. The cell s.u.'s are taken
 into account individually in the estimation of s.u.'s in distances, angles
 and torsion angles; correlations between s.u.'s in cell parameters are only
 used when they are defined by crystal symmetry. An approximate (isotropic)
 treatment of cell s.u.'s is used for estimating s.u.'s involving l.s. planes.
;
loop_
    _geom_bond_atom_site_label_1
    _geom_bond_atom_site_label_2
    _geom_bond_site_symmetry_2
    _geom_bond_distance
    _geom_bond_publ_flag
    O1 C12 . 1.353(3) ?
    O1 C8 . 1.471(2) ?
    O2 C1 . 1.449(3) ?
    O2 H2O . 0.840(10) ?
    O2 H2O' . 0.839(10) ?
    O3 C3 . 1.447(3) ?
    O3 H3O . 0.834(10) ?
    O3 H3O' . 0.836(10) ?
    O4 C12 . 1.206(3) ?
    C1 C2 . 1.533(3) ?
    C1 C10 . 1.540(3) ?
    C1 H1 . 1.0000 ?
    C2 C3 . 1.529(3) ?
    C2 H2A . 0.9900 ?
    C2 H2B . 0.9900 ?
    C3 C4 . 1.503(3) ?
    C3 H3 . 1.0000 ?
    C4 C15 . 1.330(3) ?
    C4 C5 . 1.512(3) ?
    C5 C6 . 1.523(3) ?
    C5 C10 . 1.556(3) ?
    C5 H5 . 1.0000 ?
    C6 C7 . 1.536(3) ?
    C6 H6A . 0.9900 ?
    C6 H6B . 0.9900 ?
    C7 C11 . 1.504(3) ?
    C7 C8 . 1.539(3) ?
    C7 H7 . 1.0000 ?
    C8 C9 . 1.517(3) ?
    C8 H8 . 1.0000 ?
    C9 C10 . 1.535(3) ?
    C9 H9A . 0.9900 ?
    C9 H9B . 0.9900 ?
    C10 C14 . 1.544(3) ?
    C11 C13 . 1.321(3) ?
    C11 C12 . 1.486(3) ?
    C13 H13A . 0.9500 ?
    C13 H13B . 0.9500 ?
    C14 H14A . 0.9800 ?
    C14 H14B . 0.9800 ?
    C14 H14C . 0.9800 ?
    C15 H15A . 0.9500 ?
    C15 H15B . 0.9500 ?
loop_
    _geom_angle_atom_site_label_1
    _geom_angle_atom_site_label_2
    _geom_angle_atom_site_label_3
    _geom_angle_site_symmetry_1
    _geom_angle_site_symmetry_3
    _geom_angle
    _geom_angle_publ_flag
    C12 O1 C8 . . 109.21(16) ?
    C1 O2 H2O . . 108.7(12) ?
    C1 O2 H2O' . . 109.6(12) ?
    H2O O2 H2O' . . 115(5) ?
    C3 O3 H3O . . 111(4) ?
    C3 O3 H3O' . . 112(4) ?
    H3O O3 H3O' . . 124(6) ?
    O2 C1 C2 . . 108.53(17) ?
    O2 C1 C10 . . 110.48(16) ?
    C2 C1 C10 . . 111.86(17) ?
    O2 C1 H1 . . 108.6 ?
    C2 C1 H1 . . 108.6 ?
    C10 C1 H1 . . 108.6 ?
    C3 C2 C1 . . 111.05(17) ?
    C3 C2 H2A . . 109.4 ?
    C1 C2 H2A . . 109.4 ?
    C3 C2 H2B . . 109.4 ?
    C1 C2 H2B . . 109.4 ?
    H2A C2 H2B . . 108.0 ?
    O3 C3 C4 . . 109.47(17) ?
    O3 C3 C2 . . 109.10(17) ?
    C4 C3 C2 . . 111.38(17) ?
    O3 C3 H3 . . 108.9 ?
    C4 C3 H3 . . 108.9 ?
    C2 C3 H3 . . 108.9 ?
    C15 C4 C3 . . 120.26(19) ?
    C15 C4 C5 . . 124.99(19) ?
    C3 C4 C5 . . 114.75(17) ?
    C4 C5 C6 . . 114.06(17) ?
    C4 C5 C10 . . 110.44(16) ?
    C6 C5 C10 . . 110.86(16) ?
    C4 C5 H5 . . 107.0 ?
    C6 C5 H5 . . 107.0 ?
    C10 C5 H5 . . 107.0 ?
    C5 C6 C7 . . 112.94(16) ?
    C5 C6 H6A . . 109.0 ?
    C7 C6 H6A . . 109.0 ?
    C5 C6 H6B . . 109.0 ?
    C7 C6 H6B . . 109.0 ?
    H6A C6 H6B . . 107.8 ?
    C11 C7 C6 . . 110.34(17) ?
    C11 C7 C8 . . 101.06(17) ?
    C6 C7 C8 . . 113.93(16) ?
    C11 C7 H7 . . 110.4 ?
    C6 C7 H7 . . 110.4 ?
    C8 C7 H7 . . 110.4 ?
    O1 C8 C9 . . 110.70(17) ?
    O1 C8 C7 . . 104.87(15) ?
    C9 C8 C7 . . 117.13(17) ?
    O1 C8 H8 . . 107.9 ?
    C9 C8 H8 . . 107.9 ?
    C7 C8 H8 . . 107.9 ?
    C8 C9 C10 . . 116.56(16) ?
    C8 C9 H9A . . 108.2 ?
    C10 C9 H9A . . 108.2 ?
    C8 C9 H9B . . 108.2 ?
    C10 C9 H9B . . 108.2 ?
    H9A C9 H9B . . 107.3 ?
    C9 C10 C1 . . 108.84(16) ?
    C9 C10 C14 . . 109.84(17) ?
    C1 C10 C14 . . 108.02(16) ?
    C9 C10 C5 . . 109.08(16) ?
    C1 C10 C5 . . 109.60(16) ?
    C14 C10 C5 . . 111.41(17) ?
    C13 C11 C12 . . 122.7(2) ?
    C13 C11 C7 . . 130.1(2) ?
    C12 C11 C7 . . 107.06(18) ?
    O4 C12 O1 . . 121.8(2) ?
    O4 C12 C11 . . 128.8(2) ?
    O1 C12 C11 . . 109.35(17) ?
    C11 C13 H13A . . 120.0 ?
    C11 C13 H13B . . 120.0 ?
    H13A C13 H13B . . 120.0 ?
    C10 C14 H14A . . 109.5 ?
    C10 C14 H14B . . 109.5 ?
    H14A C14 H14B . . 109.5 ?
    C10 C14 H14C . . 109.5 ?
    H14A C14 H14C . . 109.5 ?
    H14B C14 H14C . . 109.5 ?
    C4 C15 H15A . . 120.0 ?
    C4 C15 H15B . . 120.0 ?
    H15A C15 H15B . . 120.0 ?
loop_
    _geom_torsion_atom_site_label_1
    _geom_torsion_atom_site_label_2
    _geom_torsion_atom_site_label_3
    _geom_torsion_atom_site_label_4
    _geom_torsion_site_symmetry_1
    _geom_torsion_site_symmetry_2
    _geom_torsion_site_symmetry_3
    _geom_torsion_site_symmetry_4
    _geom_torsion
    _geom_torsion_publ_flag
    O2 C1 C2 C3 . . . . 65.9(2) ?
    C10 C1 C2 C3 . . . . -56.2(2) ?
    C1 C2 C3 O3 . . . . -68.2(2) ?
    C1 C2 C3 C4 . . . . 52.7(2) ?
    O3 C3 C4 C15 . . . . -112.1(2) ?
    C2 C3 C4 C15 . . . . 127.1(2) ?
    O3 C3 C4 C5 . . . . 67.6(2) ?
    C2 C3 C4 C5 . . . . -53.2(2) ?
    C15 C4 C5 C6 . . . . -0.6(3) ?
    C3 C4 C5 C6 . . . . 179.74(17) ?
    C15 C4 C5 C10 . . . . -126.2(2) ?
    C3 C4 C5 C10 . . . . 54.1(2) ?
    C4 C5 C6 C7 . . . . 175.41(16) ?
    C10 C5 C6 C7 . . . . -59.2(2) ?
    C5 C6 C7 C11 . . . . 157.85(17) ?
    C5 C6 C7 C8 . . . . 45.0(2) ?
    C12 O1 C8 C9 . . . . 153.66(17) ?
    C12 O1 C8 C7 . . . . 26.4(2) ?
    C11 C7 C8 O1 . . . . -28.42(19) ?
    C6 C7 C8 O1 . . . . 89.89(19) ?
    C11 C7 C8 C9 . . . . -151.58(17) ?
    C6 C7 C8 C9 . . . . -33.3(2) ?
    O1 C8 C9 C10 . . . . -83.9(2) ?
    C7 C8 C9 C10 . . . . 36.2(3) ?
    C8 C9 C10 C1 . . . . -167.46(17) ?
    C8 C9 C10 C14 . . . . 74.5(2) ?
    C8 C9 C10 C5 . . . . -47.9(2) ?
    O2 C1 C10 C9 . . . . 55.0(2) ?
    C2 C1 C10 C9 . . . . 176.05(17) ?
    O2 C1 C10 C14 . . . . 174.25(17) ?
    C2 C1 C10 C14 . . . . -64.7(2) ?
    O2 C1 C10 C5 . . . . -64.2(2) ?
    C2 C1 C10 C5 . . . . 56.8(2) ?
    C4 C5 C10 C9 . . . . -173.51(16) ?
    C6 C5 C10 C9 . . . . 59.1(2) ?
    C4 C5 C10 C1 . . . . -54.4(2) ?
    C6 C5 C10 C1 . . . . 178.14(16) ?
    C4 C5 C10 C14 . . . . 65.1(2) ?
    C6 C5 C10 C14 . . . . -62.4(2) ?
    C6 C7 C11 C13 . . . . 76.2(3) ?
    C8 C7 C11 C13 . . . . -162.9(2) ?
    C6 C7 C11 C12 . . . . -99.4(2) ?
    C8 C7 C11 C12 . . . . 21.5(2) ?
    C8 O1 C12 O4 . . . . 168.33(19) ?
    C8 O1 C12 C11 . . . . -12.6(2) ?
    C13 C11 C12 O4 . . . . -3.7(4) ?
    C7 C11 C12 O4 . . . . 172.3(2) ?
    C13 C11 C12 O1 . . . . 177.4(2) ?
    C7 C11 C12 O1 . . . . -6.6(2) ?
loop_
    _geom_hbond_atom_site_label_D
    _geom_hbond_atom_site_label_H
    _geom_hbond_atom_site_label_A
    _geom_hbond_site_symmetry_A
    _geom_hbond_distance_DH
    _geom_hbond_distance_HA
    _geom_hbond_distance_DA
    _geom_hbond_angle_DHA
    O2 H2O O2 7 0.840(10) 1.898(12) 2.733(3) 173(5)
    O2 H2O' O3 . 0.839(10) 1.942(17) 2.690(2) 147.9(17)
    O3 H3O' O2 . 0.836(10) 1.97(4) 2.690(2) 143(5)
    O3 H3O O3 7_645 0.834(10) 1.876(16) 2.697(3) 168(6)
data_global
_journal_date_recd_electronic     2012-08-01
_journal_date_accepted     2012-10-25
_journal_name_full     'Acta Crystallographica, Section E'
_journal_year     2012
_journal_volume     68
_journal_issue     11
_journal_page_first     o3251
_journal_page_last     o3251
_journal_paper_category     QO
_journal_paper_doi     10.1107/S160053681204425X
_journal_coeditor_code     RK2376
_publ_contact_author_name     'Wang, Wen-Shu'
_publ_contact_author_address
;
College of Life and Environment Science
Minzu University of China
Beijing 100081
People's Republic of China
;
_publ_contact_author_email     wangws@muc.edu.cn
_publ_contact_author_fax     86-10-68932633
_publ_contact_author_phone     86-10-68936927
_publ_section_title
;\
6,8-Dihydroxy-8a-methyl-3,5-dimethylidenedecahydronaphtho[2,3-<i>b</i>]furan-\
2(3<i>H</i>)-one
;
loop_
    _publ_author_name
    _publ_author_address
    'Liu, Ting-ting'
;
College of Life and Environment Science, Minzu University of China,
Beijing 100081, People's Republic of China
;
    'Wu, Hai-Bo'
;
College of Life and Environment Science, Minzu University of China,
Beijing 100081, People's Republic of China
;
    'Wang, Wen-Shu'
;
College of Life and Environment Science, Minzu University of China,
Beijing 100081, People's Republic of China
;
