# Supplementary material for: 6,8-Dihy­droxy-8a-methyl-3,5-dimethyl­idenedeca­hydro­naphtho­[2,3-b]furan-2(3H)-one
Source: Acta Crystallogr Sect E Struct Rep Online. 2012 Oct 31;68(Pt 11):o3251. doi: 10.1107/S160053681204425X (PMC3515328; doi:10.1107/S160053681204425X)
Supplement: Supplementary file 2 [file e-68-o3251-Isup2.hkl]

# 
# h,k,l, Fc-squared, Fo-squared, sigma(Fo-squared) and status flag 
# 
data_I
_shelx_title ' BO1691-1 in P4(1)2(1)2' 
_shelx_refln_list_code          4 
_shelx_F_calc_maximum      198.71 
_exptl_crystal_F_000      1136.00 
_reflns_d_resolution_high  0.7601 
 
loop_ 
 _symmetry_equiv_pos_as_xyz 
 'x, y, z' 
 '-x, -y, z+1/2' 
 '-y+1/2, x+1/2, z+1/4' 
 'y+1/2, -x+1/2, z+3/4' 
 '-x+1/2, y+1/2, -z+1/4' 
 'x+1/2, -y+1/2, -z+3/4' 
 'y, x, -z' 
 '-y, -x, -z+1/2' 
 
_cell_length_a     6.4737 
_cell_length_b     6.4737 
_cell_length_c    62.4379 
_cell_angle_alpha  90.000 
_cell_angle_beta   90.000 
_cell_angle_gamma  90.000 
 
_shelx_F_squared_multiplier     1.000 
 
loop_ 
 _refln_index_h 
 _refln_index_k 
 _refln_index_l 
 _refln_F_squared_calc 
 _refln_F_squared_meas 
 _refln_F_squared_sigma 
 _refln_observed_status 
   1   1   0     9430.07     8876.07     88.96 o 
   0   2   0    22456.18    20962.00    227.79 o 
   1   2   0      893.59      866.35     43.63 o 
   2   2   0      945.51      962.53     13.76 o 
   1   3   0       30.02       35.46      2.46 o 
   2   3   0      528.14      502.09      8.14 o 
   3   3   0     2277.21     2319.51    177.72 o 
   0   4   0       57.74       71.16      5.71 o 
   1   4   0      575.98      626.35     12.83 o 
   2   4   0        4.85        7.73      2.95 o 
   3   4   0       32.76       30.44      3.50 o 
   4   4   0     4798.60     5013.70    205.37 o 
   1   5   0     2697.24     2880.90     67.44 o 
   2   5   0      185.49      172.49      8.63 o 
   3   5   0      106.86      116.92      8.94 o 
   4   5   0        0.29       10.78      3.74 o 
   5   5   0       35.84       33.71      6.93 o 
   0   6   0       52.76       52.23      9.82 o 
   1   6   0     1064.83     1226.55     67.67 o 
   2   6   0     1040.35     1194.24     36.74 o 
   3   6   0       36.28       30.05      5.93 o 
   4   6   0      109.18      100.77     15.45 o 
   5   6   0       71.19       64.48      9.62 o 
   6   6   0       18.59       15.55     16.98 o 
   1   7   0       80.69       79.78      8.68 o 
   2   7   0        9.16       14.20      5.23 o 
   3   7   0       58.21       56.99      8.26 o 
   4   7   0       68.07       57.62     10.10 o 
   0   8   0       43.64       38.48     13.00 o 
   1   8   0        3.65        9.68      4.76 o 
   2   8   0       13.53       16.51      8.23 o 
   0   1   1     7307.81     6921.81     35.49 o 
   1   1   1     8828.02     8528.29     53.26 o 
   0   2   1     1257.74     1184.95     19.36 o 
   1   2   1     2616.41     2521.12     12.91 o 
   2   2   1       49.31       38.58      2.43 o 
   0   3   1      722.62      729.20     10.24 o 
   1   3   1     2598.06     2645.58     20.19 o 
   2   3   1        4.25        9.21      1.31 o 
   3   3   1     8027.32     8249.14     87.76 o 
   0   4   1      521.22      571.81     18.87 o 
   1   4   1        6.09        9.26      1.72 o 
   2   4   1      446.44      450.28      8.54 o 
   3   4   1        9.49       13.09      2.44 o 
   4   4   1      141.25      153.34     16.22 o 
   0   5   1      632.72      663.47     20.32 o 
   1   5   1     1620.08     1672.83     30.98 o 
   2   5   1        1.14       14.18      4.35 o 
   3   5   1      379.10      390.60     12.93 o 
   4   5   1       11.62       15.59      2.93 o 
   5   5   1       71.31       61.27      7.43 o 
   0   6   1        1.22       15.22      5.91 o 
   1   6   1       76.88       77.85      7.21 o 
   2   6   1       55.68       54.96      6.00 o 
   3   6   1      277.69      285.80      9.80 o 
   4   6   1      210.61      213.03      9.85 o 
   5   6   1       36.76       35.91      5.44 o 
   6   6   1      386.73      432.20     61.39 o 
   0   7   1      296.47      339.83     15.99 o 
   1   7   1      158.47      151.59      8.43 o 
   2   7   1       22.91       22.71      3.61 o 
   3   7   1       15.33       17.95      4.35 o 
   4   7   1       53.88       53.92      7.08 o 
   0   8   1      126.85      129.42     13.65 o 
   1   8   1       20.38       21.65      4.68 o 
   2   8   1      159.59      154.06     10.59 o 
   0   1   2      374.96      349.04      4.53 o 
   1   1   2    20763.12    19734.29     70.93 o 
   0   2   2     2688.95     2781.11     22.61 o 
   1   2   2     3868.92     3583.01     20.12 o 
   2   2   2      215.35      251.14      5.15 o 
   0   3   2     3356.23     3430.96     37.36 o 
   1   3   2       40.82       38.66      2.38 o 
   2   3   2     1437.57     1418.42     11.73 o 
   3   3   2      712.28      776.55     44.71 o 
   0   4   2     1892.96     1962.04     40.21 o 
   1   4   2       20.46       28.48      2.37 o 
   2   4   2      731.96      757.77     12.38 o 
   3   4   2     1516.48     1504.70     22.54 o 
   4   4   2      811.08      784.24     24.51 o 
   0   5   2      218.60      235.29     13.81 o 
   1   5   2      911.68      928.95     19.24 o 
   2   5   2     1096.05     1144.69     23.45 o 
   3   5   2      709.67      756.43     23.18 o 
   4   5   2       46.15       41.27      3.44 o 
   5   5   2      405.40      399.66     18.86 o 
   0   6   2      599.34      640.84     31.66 o 
   1   6   2       60.27       64.15      5.68 o 
   2   6   2      456.37      488.11     16.48 o 
   3   6   2       44.62       37.91      4.65 o 
   4   6   2       99.34      106.41      6.74 o 
   5   6   2       74.23       64.63      7.55 o 
   6   6   2        0.99        7.54      8.59 o 
   0   7   2       54.75       42.22      6.39 o 
   1   7   2       42.80       41.11      5.60 o 
   2   7   2       50.05       42.16      5.10 o 
   3   7   2       63.58       57.73      6.40 o 
   4   7   2       65.58       58.77      7.28 o 
   0   8   2       17.19       17.18      6.97 o 
   1   8   2        1.56        5.06      3.45 o 
   2   8   2      262.75      279.63     14.22 o 
   0   1   3       93.39      107.74      4.11 o 
   1   1   3      401.29      340.77      5.44 o 
   0   2   3       58.82       57.08      3.58 o 
   1   2   3     2337.27     2321.86     11.45 o 
   2   2   3      518.03      536.90      7.70 o 
   0   3   3     1279.30     1376.97     19.74 o 
   1   3   3      854.70      861.31      9.91 o 
   2   3   3      263.74      275.04      4.61 o 
   3   3   3      432.39      414.74      8.93 o 
   0   4   3        8.19       15.18      4.58 o 
   1   4   3      657.52      654.07     10.97 o 
   2   4   3      586.02      587.32      9.84 o 
   3   4   3       12.30       31.09      3.73 o 
   4   4   3      382.27      402.53     15.53 o 
   0   5   3      782.58      856.26     31.82 o 
   1   5   3      548.12      525.71     14.05 o 
   2   5   3      146.53      163.92      9.34 o 
   3   5   3       38.22       38.57      4.23 o 
   4   5   3       29.04       23.37      2.94 o 
   5   5   3       12.37       11.18      5.78 o 
   0   6   3       99.08       96.56      9.65 o 
   1   6   3       84.43       84.25      5.26 o 
   2   6   3      522.12      532.07     15.07 o 
   3   6   3       83.87       86.08      5.57 o 
   4   6   3       82.19       75.24      6.65 o 
   5   6   3      151.06      156.00     11.19 o 
   6   6   3       68.11       56.52     12.48 o 
   0   7   3      303.75      318.74     17.07 o 
   1   7   3      207.35      213.19     10.56 o 
   2   7   3       98.34       98.06      6.22 o 
   3   7   3       43.52       39.43      5.28 o 
   4   7   3       62.77       55.33      7.10 o 
   0   8   3       25.08       20.81      6.15 o 
   1   8   3      219.94      252.51     18.13 o 
   2   8   3      223.51      214.07     13.69 o 
   0   1   4    39483.78    36209.77    169.42 o 
   1   1   4     1697.85     1600.37     21.79 o 
   0   2   4     6391.09     6178.15     40.75 o 
   1   2   4     2148.16     2097.83     13.23 o 
   2   2   4     4237.91     3918.27     52.78 o 
   0   3   4      520.76      497.84      8.45 o 
   1   3   4      734.52      788.20      9.52 o 
   2   3   4      863.95      855.09     11.07 o 
   3   3   4      687.90      669.12     10.24 o 
   0   4   4     1260.65     1425.37     27.59 o 
   1   4   4      607.45      615.02     11.59 o 
   2   4   4       15.35       26.33      2.76 o 
   3   4   4     2376.25     2396.31     35.79 o 
   4   4   4      782.30      795.52     28.53 o 
   0   5   4     1442.14     1573.12     54.10 o 
   1   5   4      558.52      560.81     15.75 o 
   2   5   4      578.35      617.48     16.84 o 
   3   5   4      197.82      209.63      8.97 o 
   4   5   4        7.00       11.43      2.95 o 
   5   5   4       16.83       19.45      5.22 o 
   0   6   4       87.29       79.80      8.03 o 
   1   6   4      177.63      190.39      9.02 o 
   2   6   4       57.80       53.28      5.13 o 
   3   6   4      119.50      118.38      7.59 o 
   4   6   4      224.94      249.54     10.18 o 
   5   6   4       16.15       13.90      5.29 o 
   6   6   4       63.21       54.39     11.62 o 
   0   7   4       60.08       57.58      7.85 o 
   1   7   4      238.05      268.83     11.74 o 
   2   7   4        2.75        8.50      3.65 o 
   3   7   4      161.67      182.15     10.19 o 
   4   7   4       36.76       32.31      6.15 o 
   0   8   4        0.12        5.42      4.94 o 
   1   8   4        6.52        8.05      3.66 o 
   2   8   4      153.75      126.74     10.40 o 
   0   1   5     9682.71     9234.93     94.64 o 
   1   1   5      775.30      724.66     12.81 o 
   0   2   5     5141.65     5104.02     52.23 o 
   1   2   5      425.17      396.13      4.73 o 
   2   2   5      956.30      984.92     13.27 o 
   0   3   5      346.28      305.93      8.16 o 
   1   3   5     1091.13     1065.30     12.72 o 
   2   3   5      138.59      139.51      3.48 o 
   3   3   5       93.02       96.16      4.52 o 
   0   4   5        1.42       11.30      3.00 o 
   1   4   5     1083.74     1135.05     12.99 o 
   2   4   5       23.73       18.59      2.05 o 
   3   4   5     1265.87     1324.94     21.24 o 
   4   4   5        3.55       13.84      7.15 o 
   0   5   5        0.23       16.94      5.75 o 
   1   5   5      398.52      403.25     11.94 o 
   2   5   5     1404.43     1463.44     36.11 o 
   3   5   5      759.78      732.00     18.99 o 
   4   5   5       57.77       54.01      4.03 o 
   5   5   5       30.99       31.81      6.02 o 
   0   6   5      445.28      415.36     17.50 o 
   1   6   5      404.93      430.11     15.79 o 
   2   6   5      252.50      255.73     10.91 o 
   3   6   5      261.92      282.73     11.97 o 
   4   6   5       69.47       63.10      6.86 o 
   5   6   5      231.65      236.58     13.70 o 
   6   6   5        0.83        8.92      7.66 o 
   0   7   5      237.35      269.17     20.23 o 
   1   7   5       55.11       48.87      5.39 o 
   2   7   5        1.03        9.95      2.89 o 
   3   7   5       94.00       79.26      6.66 o 
   4   7   5       41.03       39.15      6.67 o 
   0   8   5        0.01        7.33      5.57 o 
   1   8   5        1.02        6.91      3.49 o 
   2   8   5      242.27      237.43     14.69 o 
   0   1   6     2879.87     2702.84     17.07 o 
   1   1   6     4794.41     4487.09     29.85 o 
   0   2   6    14391.36    14335.57    107.61 o 
   1   2   6     7949.40     8005.12     36.34 o 
   2   2   6        2.08        8.46      1.89 o 
   0   3   6     1875.97     1882.43     21.87 o 
   1   3   6     2331.48     2368.76     20.56 o 
   2   3   6       57.13       49.09      2.20 o 
   3   3   6      767.94      747.38     12.16 o 
   0   4   6     1644.17     1594.75     39.17 o 
   1   4   6      487.78      484.22      9.21 o 
   2   4   6      174.91      144.79      4.59 o 
   3   4   6     1200.37     1193.99     20.61 o 
   4   4   6      639.64      624.12     30.76 o 
   0   5   6      355.09      387.80     15.83 o 
   1   5   6      814.90      840.51     18.33 o 
   2   5   6     1075.69     1137.42     28.24 o 
   3   5   6       81.57       72.53      5.32 o 
   4   5   6       18.85       18.70      3.06 o 
   5   5   6       64.87       63.93      8.53 o 
   0   6   6      278.07      270.68     12.74 o 
   1   6   6      424.44      424.79     13.16 o 
   2   6   6      179.33      178.46      9.05 o 
   3   6   6      176.55      171.32      8.05 o 
   4   6   6      239.72      254.53     11.99 o 
   5   6   6       60.30       48.76      7.73 o 
   6   6   6       56.24       50.74     11.17 o 
   0   7   6        7.68        5.00      5.69 o 
   1   7   6       60.25       50.29      5.55 o 
   2   7   6        7.46       15.69      4.09 o 
   3   7   6       46.61       38.62      5.97 o 
   4   7   6       22.75       18.89      4.98 o 
   0   8   6        0.85        7.42      6.67 o 
   1   8   6       26.43       28.79      5.18 o 
   2   8   6       25.39       24.08      6.15 o 
   0   1   7     2345.20     2138.45     15.43 o 
   1   1   7       77.48      100.09      3.00 o 
   0   2   7     1512.02     1549.20     21.19 o 
   1   2   7      874.43      936.06      7.60 o 
   2   2   7      467.17      533.84      9.28 o 
   0   3   7       19.88       18.81      2.98 o 
   1   3   7     6827.75     7165.90     53.68 o 
   2   3   7      188.34      166.44      3.86 o 
   3   3   7     1575.88     1635.38     22.69 o 
   0   4   7      696.41      785.31     24.73 o 
   1   4   7      709.13      715.30     10.12 o 
   2   4   7      239.91      257.80      6.84 o 
   3   4   7       81.87       84.34      4.83 o 
   4   4   7      351.23      347.68     19.24 o 
   0   5   7       90.92       92.22      7.70 o 
   1   5   7      209.18      188.05      7.31 o 
   2   5   7      168.72      179.13      9.61 o 
   3   5   7       27.67       27.01      3.57 o 
   4   5   7       92.89       86.11      4.94 o 
   5   5   7      448.38      484.16     25.25 o 
   0   6   7      360.91      366.63     17.82 o 
   1   6   7       32.99       38.77      5.18 o 
   2   6   7      362.92      397.75     12.47 o 
   3   6   7      479.78      505.48     16.44 o 
   4   6   7      261.27      297.60     13.43 o 
   5   6   7       32.90       36.48      6.70 o 
   6   6   7       17.04       26.50     18.38 o 
   0   7   7      102.22      125.66      9.86 o 
   1   7   7      114.38      109.12      7.11 o 
   2   7   7      115.68      126.10      7.25 o 
   3   7   7       37.40       33.55      6.03 o 
   4   7   7       50.93       34.24      6.34 o 
   0   8   7       65.75       58.23     12.66 o 
   1   8   7       33.99       32.70      6.03 o 
   2   8   7      106.76       99.85      9.41 o 
   0   0   8      218.89      277.82     12.12 o 
   0   1   8    14500.18    13841.92     85.61 o 
   1   1   8      227.94      232.02      4.00 o 
   0   2   8     1763.72     1595.51     10.97 o 
   1   2   8     9193.62     9059.72     44.09 o 
   2   2   8     4736.15     5056.10     45.24 o 
   0   3   8     6729.28     6853.38     81.11 o 
   1   3   8      180.44      231.12      7.00 o 
   2   3   8      721.13      731.93     10.30 o 
   3   3   8       12.35       14.47      2.27 o 
   0   4   8     3584.79     3754.58     54.54 o 
   1   4   8     1864.30     1979.11     18.02 o 
   2   4   8      546.65      517.67      9.71 o 
   3   4   8     1004.56     1015.89     18.74 o 
   4   4   8       75.92       60.48      7.29 o 
   0   5   8        1.75        8.55      4.07 o 
   1   5   8      152.58      158.44      6.17 o 
   2   5   8       39.23       47.80      4.18 o 
   3   5   8      248.16      248.28      9.92 o 
   4   5   8       63.18       58.71      5.22 o 
   5   5   8       35.83       28.07      7.32 o 
   0   6   8      593.16      646.30     26.15 o 
   1   6   8      215.50      225.93      8.47 o 
   2   6   8       70.71       64.48      6.23 o 
   3   6   8      146.33      128.42      7.92 o 
   4   6   8        0.10        9.07      4.49 o 
   5   6   8       70.02       68.39      6.78 o 
   0   7   8      136.30      154.77     13.55 o 
   1   7   8       12.63       15.26      3.77 o 
   2   7   8        2.80       11.02      3.67 o 
   3   7   8      278.92      285.84     17.72 o 
   4   7   8       83.52       70.99      8.55 o 
   0   8   8      985.70     1224.51     94.80 o 
   1   8   8        8.17       14.33      4.66 o 
   2   8   8       18.34       12.86      5.06 o 
   0   1   9     3836.73     3558.88     33.68 o 
   1   1   9     2544.67     2398.10     14.50 o 
   0   2   9       79.37       78.90      3.07 o 
   1   2   9     4337.28     4308.58     27.16 o 
   2   2   9     1376.08     1393.14     17.63 o 
   0   3   9      384.17      356.94      9.17 o 
   1   3   9     4326.44     4654.27     40.25 o 
   2   3   9     1233.28     1277.23     16.55 o 
   3   3   9        0.27        4.77      2.25 o 
   0   4   9      601.28      641.92     23.59 o 
   1   4   9      295.97      287.47      7.06 o 
   2   4   9        9.41       13.12      2.31 o 
   3   4   9      532.82      533.04     11.72 o 
   4   4   9      500.96      508.34     17.82 o 
   0   5   9      280.26      261.04     11.22 o 
   1   5   9      136.42      123.65      5.85 o 
   2   5   9      957.82     1033.27     23.42 o 
   3   5   9      146.97      158.22     11.82 o 
   4   5   9      350.41      343.95     13.86 o 
   5   5   9       51.44       47.25      6.86 o 
   0   6   9        8.86       19.26      5.69 o 
   1   6   9      287.66      303.42     10.45 o 
   2   6   9      221.69      193.24     12.28 o 
   3   6   9      171.95      152.38      8.68 o 
   4   6   9      114.27      133.13      8.37 o 
   5   6   9       85.37       78.75      8.56 o 
   0   7   9       29.60       23.07      6.38 o 
   1   7   9      108.55      108.97      7.71 o 
   2   7   9      209.94      226.88      9.30 o 
   3   7   9      154.32      149.38     10.29 o 
   4   7   9       58.45       52.88      8.01 o 
   0   8   9       25.23       22.77      8.11 o 
   1   8   9        0.46        9.47      4.87 o 
   2   8   9       42.79       35.92      6.83 o 
   0   1  10     1681.64     1569.17     14.74 o 
   1   1  10      421.29      481.10      5.73 o 
   0   2  10     5950.00     5820.64     59.18 o 
   1   2  10     1982.32     2051.84     12.39 o 
   2   2  10      896.34      988.76     14.73 o 
   0   3  10      214.49      209.51      8.23 o 
   1   3  10      354.08      390.33      6.45 o 
   2   3  10     1062.48     1121.49     16.08 o 
   3   3  10      161.68      172.63      5.81 o 
   0   4  10      848.49      864.89     21.47 o 
   1   4  10      372.02      366.07      6.77 o 
   2   4  10      603.72      618.96     11.44 o 
   3   4  10      125.44      142.27      5.63 o 
   4   4  10     1397.71     1519.95     44.62 o 
   0   5  10        8.65       11.83      4.59 o 
   1   5  10      806.80      840.12     16.96 o 
   2   5  10      666.28      696.35     18.23 o 
   3   5  10       60.67       61.73      5.11 o 
   4   5  10      407.95      435.79     16.44 o 
   5   5  10       23.69       20.24      6.08 o 
   0   6  10       51.30       57.46      6.72 o 
   1   6  10      107.40      109.67      6.27 o 
   2   6  10      937.67      987.33     24.23 o 
   3   6  10      304.68      297.97     10.63 o 
   4   6  10      145.80      145.31      9.15 o 
   5   6  10      160.45      170.47     11.08 o 
   0   7  10       38.70       37.87      6.27 o 
   1   7  10       37.26       31.77      4.71 o 
   2   7  10       61.72       63.04      5.14 o 
   3   7  10      175.56      179.12     11.62 o 
   4   7  10       51.55       38.97      7.50 o 
   0   8  10        9.45        9.18      6.38 o 
   1   8  10      181.85      198.43     16.52 o 
   2   8  10       88.73       79.01      8.89 o 
   0   1  11     1364.94     1248.67     14.41 o 
   1   1  11     3743.84     3582.82     29.39 o 
   0   2  11     4253.29     4153.46     25.34 o 
   1   2  11     2671.25     2829.93     14.89 o 
   2   2  11       69.47       80.55      3.40 o 
   0   3  11     3420.39     3794.74     41.19 o 
   1   3  11      350.50      342.27      6.38 o 
   2   3  11     1803.41     1916.65     23.27 o 
   3   3  11      175.63      206.53      6.45 o 
   0   4  11        0.11        7.43      2.72 o 
   1   4  11      282.07      268.90      5.89 o 
   2   4  11      275.81      283.32      6.89 o 
   3   4  11      393.67      412.27      9.41 o 
   4   4  11       67.21       78.91     14.26 o 
   0   5  11        2.26        6.97      3.56 o 
   1   5  11      136.37      152.59      6.34 o 
   2   5  11     1165.87     1163.12     26.29 o 
   3   5  11       94.91       96.18      7.38 o 
   4   5  11       81.60       87.29      7.85 o 
   5   5  11        3.41       14.97      8.04 o 
   0   6  11       58.23       46.90      5.97 o 
   1   6  11      759.64      805.94     19.47 o 
   2   6  11      114.77      121.79      8.76 o 
   3   6  11      142.29      125.81      8.83 o 
   4   6  11       13.66       18.20      4.49 o 
   5   6  11       39.45       40.24      7.67 o 
   0   7  11       74.27       73.53     11.99 o 
   1   7  11       46.73       50.31      5.53 o 
   2   7  11        4.50        9.76      3.19 o 
   3   7  11        5.91       15.18      5.00 o 
   4   7  11      113.31      122.82     12.04 o 
   0   8  11      198.54      219.95     32.21 o 
   1   8  11       51.89       37.41      6.70 o 
   2   8  11       34.75       30.13      6.37 o 
   0   0  12     3926.08     3985.36     43.10 o 
   0   1  12     3443.26     3280.18     40.67 o 
   1   1  12      203.58      191.31      4.55 o 
   0   2  12     4947.90     4771.19     42.25 o 
   1   2  12     4042.67     4097.48     19.52 o 
   2   2  12     1707.55     1748.00     20.03 o 
   0   3  12      820.12      868.03     14.07 o 
   1   3  12     1213.80     1285.47     12.86 o 
   2   3  12      947.26     1031.99     13.29 o 
   3   3  12       28.85       40.78      3.19 o 
   0   4  12      113.45      124.87      6.51 o 
   1   4  12      352.36      325.42      7.42 o 
   2   4  12      122.01      132.92      5.17 o 
   3   4  12      338.32      333.55      9.22 o 
   4   4  12        2.20        6.36      4.00 o 
   0   5  12      303.89      333.61     13.84 o 
   1   5  12      119.37      110.07      5.53 o 
   2   5  12      398.10      383.04      9.86 o 
   3   5  12      558.43      615.05     16.71 o 
   4   5  12      396.79      394.68     15.44 o 
   5   5  12      190.79      202.22     12.17 o 
   0   6  12        0.09        8.85      4.28 o 
   1   6  12      606.22      601.29     15.67 o 
   2   6  12      228.97      238.25     10.14 o 
   3   6  12      164.39      170.21      8.65 o 
   4   6  12      104.06      103.83      7.37 o 
   5   6  12      352.22      408.56     21.66 o 
   0   7  12     1025.34     1233.37     37.77 o 
   1   7  12      196.90      194.31     11.41 o 
   2   7  12        2.20        6.69      3.45 o 
   3   7  12      470.61      546.02     25.59 o 
   4   7  12       33.55       30.30      6.41 o 
   0   8  12      160.08      175.23     22.94 o 
   1   8  12      263.18      294.61     14.82 o 
   2   8  12       89.21       98.48     11.95 o 
   0   1  13     2361.01     2102.71     36.80 o 
   1   1  13      169.85      154.25      4.46 o 
   0   2  13      373.00      380.75     12.55 o 
   1   2  13     1597.50     1665.24      9.19 o 
   2   2  13      119.76      154.84     12.92 o 
   0   3  13     3617.52     3813.21     42.38 o 
   1   3  13       50.99       53.22      2.29 o 
   2   3  13      681.46      710.40     10.68 o 
   3   3  13       43.15       39.36      3.19 o 
   0   4  13     1095.77     1101.04     19.58 o 
   1   4  13     2617.02     2658.09     21.46 o 
   2   4  13      509.63      512.14     11.30 o 
   3   4  13      425.23      444.62     10.76 o 
   4   4  13       17.05       18.73      4.71 o 
   0   5  13      743.17      783.24     24.48 o 
   1   5  13      354.89      397.21     10.48 o 
   2   5  13        7.95       15.86      3.63 o 
   3   5  13       16.25       18.72      4.01 o 
   4   5  13      169.37      188.52     10.16 o 
   5   5  13       14.45       16.85      6.48 o 
   0   6  13       13.05       19.51      4.54 o 
   1   6  13      246.44      220.90      9.93 o 
   2   6  13      293.71      315.86     12.46 o 
   3   6  13       79.75       74.86      6.47 o 
   4   6  13       11.30       12.82      4.13 o 
   5   6  13      100.91       86.15      8.32 o 
   0   7  13      143.14      110.00     14.92 o 
   1   7  13       61.05       45.28      5.80 o 
   2   7  13      152.58      171.13      8.46 o 
   3   7  13       33.45       27.79      5.76 o 
   4   7  13       55.86       64.86      9.52 o 
   0   8  13      150.21      169.18     31.30 o 
   1   8  13       17.01       19.61      6.00 o 
   2   8  13        1.09        2.44      6.32 o 
   0   1  14      262.45      274.10      5.58 o 
   1   1  14     2482.40     2354.43     16.93 o 
   0   2  14       33.69       30.80      2.65 o 
   1   2  14       78.67       88.69      2.68 o 
   2   2  14     7679.10     8123.07     96.32 o 
   0   3  14      632.98      702.08     13.80 o 
   1   3  14      459.26      462.09      5.57 o 
   2   3  14     2513.19     2590.11     31.86 o 
   3   3  14      456.40      498.10     10.71 o 
   0   4  14       36.93       47.29      5.90 o 
   1   4  14      605.91      659.10     11.24 o 
   2   4  14      336.59      334.30      8.28 o 
   3   4  14       39.09       44.01      3.35 o 
   4   4  14      578.80      622.53     20.26 o 
   0   5  14      440.15      459.92     16.82 o 
   1   5  14       90.39       87.82      5.39 o 
   2   5  14      273.55      243.31      7.91 o 
   3   5  14      223.76      240.55      8.04 o 
   4   5  14       10.21        9.01      3.79 o 
   5   5  14      218.25      228.87     28.38 o 
   0   6  14       21.22       19.76      3.90 o 
   1   6  14      110.16      113.98      6.08 o 
   2   6  14       33.37       27.92      4.22 o 
   3   6  14      109.27      105.20      6.89 o 
   4   6  14        8.02       11.32      4.80 o 
   5   6  14       14.55       11.99      4.62 o 
   0   7  14       19.70       18.90      5.58 o 
   1   7  14       71.68       83.18      6.93 o 
   2   7  14       32.92       33.32      5.91 o 
   3   7  14       77.23       67.08      7.85 o 
   4   7  14      513.23      617.64     19.97 o 
   0   8  14       62.06       52.80     15.41 o 
   1   8  14      124.52      116.96      9.96 o 
   2   8  14      310.58      354.61     31.47 o 
   0   1  15      537.48      543.10     12.84 o 
   1   1  15      889.59      856.96      8.22 o 
   0   2  15     1157.08     1209.66     14.33 o 
   1   2  15     2352.74     2373.07     14.63 o 
   2   2  15      197.92      267.03      7.90 o 
   0   3  15      457.59      459.44     10.57 o 
   1   3  15      105.68      112.53      3.29 o 
   2   3  15      715.92      720.50     11.92 o 
   3   3  15        1.42       10.92      3.57 o 
   0   4  15      702.56      667.73     15.43 o 
   1   4  15      192.83      187.24      5.75 o 
   2   4  15       43.95       43.66      2.98 o 
   3   4  15       89.24       90.75      3.99 o 
   4   4  15       62.69       85.73      8.90 o 
   0   5  15        1.41        6.00      3.92 o 
   1   5  15       53.86       50.71      3.95 o 
   2   5  15      248.25      286.41      8.25 o 
   3   5  15        3.38       11.46      3.52 o 
   4   5  15      113.44      119.17      7.53 o 
   5   5  15      371.64      418.54     21.83 o 
   0   6  15      137.16      148.30     11.76 o 
   1   6  15       67.96       44.73      5.02 o 
   2   6  15      126.69      139.88      7.17 o 
   3   6  15       36.68       36.30      4.92 o 
   4   6  15       30.07       24.62      4.55 o 
   5   6  15       10.99       11.42      4.50 o 
   0   7  15        2.77        3.89      4.00 o 
   1   7  15       15.44       12.04      3.71 o 
   2   7  15       91.51       66.93      6.91 o 
   3   7  15      285.41      319.10     15.74 o 
   4   7  15       21.23       23.59      8.11 o 
   0   8  15      227.73      281.33     26.19 o 
   1   8  15       43.58       52.12      6.84 o 
   2   8  15        4.31        7.61      6.15 o 
   0   1  16     5921.49     5475.95     46.53 o 
   1   1  16      215.67      182.78      4.37 o 
   0   2  16     1426.57     1325.91     14.47 o 
   1   2  16     1049.85     1013.33      9.16 o 
   2   2  16      642.39      701.78     11.33 o 
   0   3  16      565.12      607.73     10.28 o 
   1   3  16      948.21      944.51     10.33 o 
   2   3  16      255.11      279.35      5.77 o 
   3   3  16     1390.56     1470.94     31.09 o 
   0   4  16     1114.21     1195.99     24.31 o 
   1   4  16      233.76      231.64      5.58 o 
   2   4  16       90.55       91.54      4.25 o 
   3   4  16      116.64      101.27      5.12 o 
   4   4  16      146.65      144.16     10.84 o 
   0   5  16        5.31        8.73      3.48 o 
   1   5  16      229.09      234.01      7.51 o 
   2   5  16      419.58      431.29     14.53 o 
   3   5  16      513.44      555.96     13.72 o 
   4   5  16      116.02      120.75      8.64 o 
   5   5  16      213.08      184.00     13.56 o 
   0   6  16      266.96      294.27     13.65 o 
   1   6  16      974.19     1011.99     28.00 o 
   2   6  16       71.93       64.90      5.02 o 
   3   6  16      133.90      138.34      9.16 o 
   4   6  16       27.31       28.78      4.89 o 
   5   6  16      124.75      143.51     10.38 o 
   0   7  16      121.67      129.60     10.82 o 
   1   7  16       14.85       18.47      4.02 o 
   2   7  16       95.74      104.61      8.36 o 
   3   7  16      176.00      158.06     12.02 o 
   4   7  16      176.45      182.65     11.44 o 
   0   8  16       11.35       12.58      7.88 o 
   1   8  16       21.48       25.27      5.87 o 
   2   8  16      155.33      185.70     18.10 o 
   0   1  17     1034.94      988.57     15.58 o 
   1   1  17      338.66      311.62      6.47 o 
   0   2  17      179.72      205.44      5.61 o 
   1   2  17      498.07      494.26      5.53 o 
   2   2  17      963.85     1063.19     14.83 o 
   0   3  17      930.33      930.90     15.15 o 
   1   3  17      399.03      436.27      7.56 o 
   2   3  17      278.23      273.46      6.51 o 
   3   3  17      299.14      379.59     10.75 o 
   0   4  17     1600.72     1688.17     26.76 o 
   1   4  17       30.22       26.31      2.07 o 
   2   4  17      374.83      350.32      8.46 o 
   3   4  17       40.32       40.01      3.18 o 
   4   4  17      167.42      177.09     11.77 o 
   0   5  17        0.00        9.86      4.08 o 
   1   5  17       17.85       16.10      3.79 o 
   2   5  17      750.50      730.17     18.11 o 
   3   5  17        9.68       11.82      3.35 o 
   4   5  17       79.76       90.44      7.08 o 
   5   5  17       46.58       40.63      8.40 o 
   0   6  17      519.20      583.48     30.47 o 
   1   6  17      191.64      156.14      8.72 o 
   2   6  17       25.41       27.73      4.05 o 
   3   6  17       63.26       44.11      6.27 o 
   4   6  17       59.12       66.43      5.99 o 
   5   6  17       74.86       60.14      8.21 o 
   0   7  17        9.21        4.75      5.60 o 
   1   7  17       61.99       49.28      5.21 o 
   2   7  17      170.48      192.36     14.68 o 
   3   7  17       92.63       72.31      8.97 o 
   4   7  17       17.49       18.37      5.88 o 
   0   8  17       21.22       17.82      6.20 o 
   1   8  17       67.09       76.38      9.30 o 
   2   8  17       24.15       18.45      5.73 o 
   0   1  18      474.87      384.56      7.65 o 
   1   1  18     1480.19     1451.24     13.80 o 
   0   2  18       17.54       17.34      1.81 o 
   1   2  18      281.39      301.79      4.94 o 
   2   2  18      379.32      403.49      8.98 o 
   0   3  18      435.59      430.88     11.31 o 
   1   3  18      875.05      889.87     11.57 o 
   2   3  18     1778.75     1935.55     23.81 o 
   3   3  18      234.16      241.58      7.93 o 
   0   4  18      303.69      325.10     10.69 o 
   1   4  18       86.00       93.03      4.12 o 
   2   4  18      163.22      166.25      5.09 o 
   3   4  18      244.15      262.51      8.59 o 
   4   4  18      408.84      427.82     21.17 o 
   0   5  18      589.03      605.52     21.89 o 
   1   5  18      438.73      504.79     11.47 o 
   2   5  18      677.64      656.79     17.42 o 
   3   5  18       92.13       77.58      5.25 o 
   4   5  18      193.00      197.71     10.53 o 
   5   5  18       37.25       32.26      6.58 o 
   0   6  18      128.74      108.64      9.77 o 
   1   6  18      858.82      926.32     20.68 o 
   2   6  18      187.55      168.47      8.92 o 
   3   6  18      145.97      141.54      8.64 o 
   4   6  18       84.43       73.78      6.48 o 
   5   6  18       44.68       32.97      5.58 o 
   0   7  18       28.87       23.61      7.44 o 
   1   7  18       19.05       17.85      4.31 o 
   2   7  18       63.70       69.09      7.58 o 
   3   7  18      150.64      142.63     10.94 o 
   4   7  18      108.79      103.90      9.13 o 
   0   8  18        2.09       13.15      6.83 o 
   1   8  18       42.73       33.34      7.28 o 
   2   8  18       14.86       14.63      5.68 o 
   0   1  19      738.88      793.27     14.16 o 
   1   1  19      994.58      930.56     10.56 o 
   0   2  19     1055.72     1018.44     13.66 o 
   1   2  19      894.64      951.16      9.38 o 
   2   2  19     3175.40     3237.58     34.87 o 
   0   3  19     1341.92     1240.78     18.67 o 
   1   3  19       46.39       46.61      2.54 o 
   2   3  19      801.01      839.58     13.03 o 
   3   3  19       23.53       34.88      3.55 o 
   0   4  19        0.01        5.60      2.32 o 
   1   4  19      910.99      888.11     15.78 o 
   2   4  19      131.29      119.70      4.70 o 
   3   4  19      325.25      325.03      9.59 o 
   4   4  19      122.99      102.69      9.28 o 
   0   5  19       76.42       62.16      6.70 o 
   1   5  19       60.20       48.85      4.64 o 
   2   5  19      916.32      987.91     37.43 o 
   3   5  19       17.88       17.97      4.22 o 
   4   5  19       99.25      102.45      7.98 o 
   5   5  19       18.43       18.61      6.88 o 
   0   6  19       49.41       55.91      9.57 o 
   1   6  19       22.71       25.68      4.67 o 
   2   6  19       82.19       54.77      5.80 o 
   3   6  19       14.50       13.40      4.55 o 
   4   6  19      145.52      151.28     10.35 o 
   5   6  19       90.72       74.39      8.50 o 
   0   7  19      121.09      119.08     14.40 o 
   1   7  19       20.08       20.62      4.37 o 
   2   7  19       51.99       45.28      6.03 o 
   3   7  19       84.09       89.41      9.23 o 
   4   7  19      173.41      153.39     11.30 o 
   0   8  19       15.70       12.22      7.04 o 
   1   8  19       27.05       21.30      5.92 o 
   2   8  19       21.33       23.39      5.78 o 
   0   1  20     4283.01     4264.20     37.39 o 
   1   1  20       13.39       29.98      2.68 o 
   0   2  20        0.55        3.67      1.25 o 
   1   2  20     2249.51     2189.08     17.07 o 
   2   2  20      746.08      695.37     14.88 o 
   0   3  20     1691.26     1727.27     36.76 o 
   1   3  20      516.92      549.27      8.14 o 
   2   3  20       72.24       75.30      3.15 o 
   3   3  20      483.83      540.54     14.71 o 
   0   4  20        2.37        4.99      2.19 o 
   1   4  20      415.49      398.78     10.97 o 
   2   4  20       67.82       60.99      4.94 o 
   3   4  20      186.93      175.40      6.80 o 
   4   4  20        8.99        9.61      5.52 o 
   0   5  20       36.55       27.65      4.69 o 
   1   5  20      813.73      781.15     19.25 o 
   2   5  20      664.43      705.97     21.56 o 
   3   5  20      518.32      521.77     14.10 o 
   4   5  20      135.02      122.89      8.44 o 
   5   5  20        5.05        6.83      6.31 o 
   0   6  20      351.91      345.42     18.64 o 
   1   6  20       75.60       88.39      6.86 o 
   2   6  20       89.77       94.43      8.11 o 
   3   6  20      117.92      121.65      8.20 o 
   4   6  20      200.36      180.95     10.41 o 
   5   6  20      231.79      283.21     20.04 o 
   0   7  20       26.89       19.35      6.04 o 
   1   7  20       31.85       30.84      4.89 o 
   2   7  20       13.20       21.83      6.01 o 
   3   7  20      117.24      112.75     11.98 o 
   4   7  20       77.99       80.49      9.39 o 
   0   8  20      294.13      321.13     27.20 o 
   1   8  20       38.00       31.97      7.08 o 
   2   8  20       74.32       69.60      9.15 o 
   0   1  21      452.91      470.70     14.84 o 
   1   1  21      105.23      102.68      4.12 o 
   0   2  21      722.63      819.55     13.18 o 
   1   2  21      771.97      757.50      8.89 o 
   2   2  21     1135.87     1159.98     15.28 o 
   0   3  21      641.58      611.00     16.69 o 
   1   3  21      122.92      113.73      3.62 o 
   2   3  21      278.06      285.75      5.73 o 
   3   3  21      228.61      238.09     11.73 o 
   0   4  21      430.39      445.70     26.83 o 
   1   4  21     1197.86     1202.99     21.32 o 
   2   4  21      296.73      323.22      7.37 o 
   3   4  21      264.88      260.61      9.18 o 
   4   4  21       21.76       24.72      5.34 o 
   0   5  21       35.22       34.93      7.70 o 
   1   5  21      279.06      242.86     13.05 o 
   2   5  21      195.39      169.80     15.82 o 
   3   5  21        6.00       11.58      4.75 o 
   4   5  21      414.50      466.23     17.47 o 
   5   5  21        8.19        8.25      6.94 o 
   0   6  21       51.15       63.97     10.42 o 
   1   6  21       50.84       50.87      4.97 o 
   2   6  21      153.61      148.46      8.89 o 
   3   6  21       26.98       20.25      4.84 o 
   4   6  21      211.09      237.22     13.97 o 
   5   6  21       11.01       12.39      6.12 o 
   0   7  21       29.41       26.43      6.71 o 
   1   7  21       51.70       38.93      6.47 o 
   2   7  21       83.00       86.04      9.62 o 
   3   7  21        0.87        9.43      4.99 o 
   4   7  21      239.15      252.16     24.21 o 
   0   8  21       43.83       38.89     12.08 o 
   1   8  21      118.72      111.73     12.43 o 
   0   1  22        6.31        6.85      6.15 o 
   1   1  22      186.31      167.83      5.38 o 
   0   2  22     1317.63     1243.97     42.82 o 
   1   2  22      208.73      215.86      5.12 o 
   2   2  22       54.10       78.04      5.34 o 
   0   3  22       76.57       90.31      5.44 o 
   1   3  22       66.67       62.59      2.68 o 
   2   3  22      414.45      462.40      6.67 o 
   3   3  22      255.94      300.55     10.98 o 
   0   4  22      286.12      250.01     13.42 o 
   1   4  22      369.10      369.18     12.74 o 
   2   4  22       22.86       27.71      2.71 o 
   3   4  22      303.08      279.86     10.06 o 
   4   4  22       98.83      118.65      8.96 o 
   0   5  22      213.34      212.72     12.91 o 
   1   5  22     1209.87     1270.33     26.71 o 
   2   5  22      145.30      169.08      8.95 o 
   3   5  22      176.91      197.55      9.27 o 
   4   5  22       17.86       13.56      4.63 o 
   5   5  22      357.40      409.97     20.92 o 
   0   6  22      171.33      183.20     36.48 o 
   1   6  22      126.15      115.82      8.87 o 
   2   6  22       53.02       49.81      7.04 o 
   3   6  22        1.80        7.92      4.38 o 
   4   6  22       93.83       87.25      8.19 o 
   5   6  22       43.93       37.39      5.71 o 
   0   7  22       10.33        6.97      4.61 o 
   1   7  22       36.70       38.21      6.41 o 
   2   7  22       10.74        9.07      4.91 o 
   3   7  22       67.93       62.53      7.34 o 
   4   7  22      142.07      129.21     14.87 o 
   0   8  22        0.46       12.87      8.68 o 
   1   8  22       22.21       18.87      5.80 o 
   0   1  23      970.39      877.56     13.58 o 
   1   1  23      298.32      317.24      8.55 o 
   0   2  23     4617.74     4856.91     69.05 o 
   1   2  23      278.78      274.23      5.50 o 
   2   2  23     2090.45     2200.37     33.27 o 
   0   3  23     1212.49     1108.11     24.28 o 
   1   3  23      413.62      407.63      7.44 o 
   2   3  23      112.70      106.54      3.94 o 
   3   3  23      108.55      106.48      6.45 o 
   0   4  23       72.90       71.10      6.84 o 
   1   4  23      268.40      239.16      7.45 o 
   2   4  23      144.57      164.55      6.24 o 
   3   4  23       16.57       21.62      3.62 o 
   4   4  23      103.10       98.73      8.81 o 
   0   5  23        1.62       12.02      6.78 o 
   1   5  23      122.87      116.86      8.45 o 
   2   5  23      337.22      314.80     12.89 o 
   3   5  23      322.84      296.08     12.97 o 
   4   5  23       91.28       88.36      6.16 o 
   5   5  23       77.64       75.14     11.46 o 
   0   6  23      673.00      686.72     74.50 o 
   1   6  23      207.02      198.72     11.62 o 
   2   6  23      247.56      224.93     10.31 o 
   3   6  23       90.46       96.71      7.09 o 
   4   6  23       64.85       61.79      6.81 o 
   5   6  23       18.86       18.55      5.29 o 
   0   7  23        0.72        6.77      4.56 o 
   1   7  23        9.71       14.08      5.07 o 
   2   7  23        3.45        8.96      4.66 o 
   3   7  23       15.02       18.46      5.91 o 
   4   7  23        8.07       11.37      5.06 o 
   0   8  23       38.36       34.82     11.82 o 
   1   8  23       10.68       12.61      5.33 o 
   0   1  24     2940.00     2871.22     20.42 o 
   1   1  24      150.95      142.10      5.09 o 
   0   2  24      346.27      342.58     12.66 o 
   1   2  24     1150.14     1141.40     15.89 o 
   2   2  24      285.85      239.61      8.58 o 
   0   3  24     1658.58     1582.64     29.85 o 
   1   3  24       61.22       62.76      3.10 o 
   2   3  24      867.37      876.16     10.95 o 
   3   3  24      472.56      439.46     17.48 o 
   0   4  24      582.12      619.46     20.23 o 
   1   4  24       98.34       86.73      4.25 o 
   2   4  24      109.91      124.34      5.63 o 
   3   4  24      807.48      813.55     17.96 o 
   4   4  24      135.03      128.59      9.43 o 
   0   5  24      550.97      500.13     24.01 o 
   1   5  24      428.80      475.49     23.04 o 
   2   5  24      310.14      311.32     11.78 o 
   3   5  24      181.89      187.12     10.05 o 
   4   5  24       11.08       13.12      4.07 o 
   5   5  24      101.36      102.71     10.07 o 
   0   6  24       32.90       25.82     10.82 o 
   1   6  24      539.31      553.12     20.89 o 
   2   6  24       91.47       93.22      7.51 o 
   3   6  24       15.64       17.20      5.03 o 
   4   6  24       36.63       34.84      5.72 o 
   5   6  24       13.61       14.11      5.26 o 
   0   7  24        3.16       10.24      6.14 o 
   1   7  24       98.19       89.42      8.02 o 
   2   7  24      104.36      122.95     10.31 o 
   3   7  24       32.30       29.34      6.95 o 
   4   7  24       68.01       53.59      7.59 o 
   0   8  24      273.86      293.11     43.36 o 
   1   8  24       27.49       24.42      8.77 o 
   0   1  25     3387.91     3328.62     45.47 o 
   1   1  25        1.39       10.01      3.42 o 
   0   2  25     1417.73     1391.73     20.93 o 
   1   2  25      722.31      669.10      8.98 o 
   2   2  25     2107.26     2198.72     36.72 o 
   0   3  25     1309.57     1219.55     29.48 o 
   1   3  25      302.26      287.21      6.33 o 
   2   3  25      551.78      538.61      8.49 o 
   3   3  25       59.61       62.48      6.20 o 
   0   4  25       92.05       99.81     11.30 o 
   1   4  25      227.58      201.44      6.28 o 
   2   4  25      360.11      387.15     10.25 o 
   3   4  25      632.38      693.10     18.66 o 
   4   4  25        2.56        8.32      4.77 o 
   0   5  25       95.81       96.46     12.27 o 
   1   5  25      614.57      571.83     28.67 o 
   2   5  25      110.03      114.08      7.69 o 
   3   5  25       88.56       86.43      6.43 o 
   4   5  25       72.24       62.59      5.44 o 
   5   5  25        0.19        6.30      5.94 o 
   0   6  25      100.70       83.10     10.06 o 
   1   6  25      100.84      103.25      8.97 o 
   2   6  25      170.39      144.76      8.92 o 
   3   6  25      116.89      121.15      8.61 o 
   4   6  25       51.15       37.74      5.57 o 
   5   6  25        4.05        8.92      5.18 o 
   0   7  25       44.43       44.41     15.47 o 
   1   7  25       72.79       68.91      7.70 o 
   2   7  25       22.45       16.46      6.51 o 
   3   7  25      122.75      127.33     12.66 o 
   4   7  25       25.24       19.34      5.67 o 
   0   8  25       46.49       51.57     16.24 o 
   1   8  25      157.39      176.96     25.01 o 
   0   1  26      205.09      216.04     12.37 o 
   1   1  26     2908.79     3136.83     70.57 o 
   0   2  26        0.42        4.05      1.80 o 
   1   2  26      278.75      263.65      6.06 o 
   2   2  26      157.64      168.12      8.80 o 
   0   3  26        0.41        4.57      1.78 o 
   1   3  26      204.72      201.58      4.98 o 
   2   3  26       69.21       73.13      3.29 o 
   3   3  26      137.33      121.72      7.41 o 
   0   4  26      465.05      444.64     17.05 o 
   1   4  26       88.83       86.88      5.48 o 
   2   4  26       86.72      105.75      7.37 o 
   3   4  26      109.97       99.31      6.90 o 
   4   4  26      345.51      354.75     15.08 o 
   0   5  26       17.67       13.55      5.32 o 
   1   5  26      862.10      786.31     20.58 o 
   2   5  26      191.43      185.21      8.37 o 
   3   5  26      101.83      114.49      6.60 o 
   4   5  26       15.84       14.72      4.62 o 
   5   5  26      239.88      297.11     21.31 o 
   0   6  26        8.57        8.51      4.77 o 
   1   6  26        7.86       11.77      4.74 o 
   2   6  26      193.46      177.40     11.52 o 
   3   6  26       68.26       66.67      6.07 o 
   4   6  26      129.06      143.44      8.95 o 
   5   6  26      144.73      138.08      9.99 o 
   0   7  26      370.76      428.67     26.99 o 
   1   7  26      314.72      350.17     14.81 o 
   2   7  26      142.89      157.13     10.90 o 
   3   7  26      141.74      136.67     17.66 o 
   4   7  26       35.70       34.93      6.63 o 
   0   8  26        0.04        2.94      8.72 o 
   1   8  26       47.75       40.99      8.36 o 
   0   1  27      294.29      204.41     19.63 o 
   1   1  27        7.33       20.66     11.75 o 
   0   2  27      886.51      852.16     16.84 o 
   1   2  27      324.70      339.28      6.25 o 
   2   2  27     1669.79     1797.45     32.55 o 
   0   3  27        5.10        4.45      2.02 o 
   1   3  27      117.08      102.97      3.48 o 
   2   3  27      126.61      124.64      4.79 o 
   3   3  27      469.92      428.90     13.95 o 
   0   4  27       12.34       18.85      3.58 o 
   1   4  27      732.68      760.92     16.04 o 
   2   4  27      365.61      396.65     11.25 o 
   3   4  27      554.26      559.87     13.42 o 
   4   4  27       14.53       10.55      5.43 o 
   0   5  27      287.63      303.49     19.02 o 
   1   5  27      548.41      475.14     17.84 o 
   2   5  27       53.80       45.88      5.17 o 
   3   5  27       46.79       39.88      4.71 o 
   4   5  27      263.22      258.67     13.22 o 
   5   5  27      161.79      167.83     17.85 o 
   0   6  27       25.83       22.31      6.11 o 
   1   6  27        2.96       13.78      5.32 o 
   2   6  27       13.81       14.75      4.77 o 
   3   6  27       12.15       10.06      4.32 o 
   4   6  27       34.91       31.08      4.90 o 
   5   6  27       46.69       36.35      5.80 o 
   0   7  27       80.69       80.09     15.67 o 
   1   7  27       17.09       11.52      5.40 o 
   2   7  27       10.34        8.52      5.60 o 
   3   7  27        0.80        5.55      5.35 o 
   0   8  27       13.38       22.89     10.12 o 
   0   1  28     1177.19     1164.12     20.25 o 
   1   1  28      823.64      787.73     18.61 o 
   0   2  28      862.57      776.33     27.17 o 
   1   2  28      296.56      293.13      7.49 o 
   2   2  28      675.70      657.77     26.00 o 
   0   3  28      364.78      365.89      8.96 o 
   1   3  28        9.08        9.78      1.72 o 
   2   3  28       46.05       43.49      3.21 o 
   3   3  28      507.77      490.39     19.33 o 
   0   4  28        4.35        7.13      3.25 o 
   1   4  28      238.71      213.60     11.28 o 
   2   4  28      243.12      221.06      8.55 o 
   3   4  28       10.17       11.83      3.24 o 
   4   4  28      820.56      812.70     23.45 o 
   0   5  28      220.31      206.88     18.74 o 
   1   5  28      998.43     1051.15     29.87 o 
   2   5  28      449.53      467.58     17.37 o 
   3   5  28      113.19      120.12      7.16 o 
   4   5  28      306.32      331.76     14.13 o 
   5   5  28       11.08       14.27      6.05 o 
   0   6  28       15.63       17.43      7.48 o 
   1   6  28      390.81      406.65     13.76 o 
   2   6  28      337.48      372.87     16.54 o 
   3   6  28       35.66       25.50      5.10 o 
   4   6  28        1.96        8.38      4.89 o 
   5   6  28        3.15       12.35      4.89 o 
   0   7  28      268.68      283.63     22.86 o 
   1   7  28       81.83       81.04      8.33 o 
   2   7  28      105.32      118.49     11.62 o 
   3   7  28       49.64       44.33      5.94 o 
   0   8  28        4.64       10.45     10.96 o 
   0   1  29      241.83      217.75     18.83 o 
   1   1  29     3181.45     3069.12     49.99 o 
   0   2  29     3346.24     3402.62     68.95 o 
   1   2  29      498.18      533.07      9.81 o 
   2   2  29     1082.04     1072.53     27.14 o 
   0   3  29       38.82       39.06      5.55 o 
   1   3  29      850.89      855.02     11.55 o 
   2   3  29      206.69      205.55      7.44 o 
   3   3  29     1819.05     1815.89     41.45 o 
   0   4  29      477.17      474.58     14.88 o 
   1   4  29      353.94      347.29      9.33 o 
   2   4  29      432.69      468.13     12.97 o 
   3   4  29      488.33      498.23     14.70 o 
   4   4  29        2.17        8.20      5.08 o 
   0   5  29       54.76       47.32      6.96 o 
   1   5  29      220.38      209.43     11.68 o 
   2   5  29       96.59       90.01      8.06 o 
   3   5  29      114.14      114.42      8.11 o 
   4   5  29       53.01       37.26      5.68 o 
   5   5  29       22.64       34.93      9.71 o 
   0   6  29       99.12      103.63     11.75 o 
   1   6  29       50.64       50.65      7.01 o 
   2   6  29       62.65       50.54      7.13 o 
   3   6  29      116.19      118.28      9.81 o 
   4   6  29      111.30      118.14      9.49 o 
   5   6  29       29.09       26.07      5.25 o 
   0   7  29        0.00        4.75      9.97 o 
   1   7  29        3.61        7.24      6.11 o 
   2   7  29       17.78       12.78      4.83 o 
   3   7  29       10.49       11.10      5.67 o 
   0   1  30     1518.75     1573.59     32.22 o 
   1   1  30      422.56      452.98     29.69 o 
   0   2  30      232.46      271.48     40.24 o 
   1   2  30      491.31      476.39      9.79 o 
   2   2  30      146.05      143.43      9.01 o 
   0   3  30     1359.64     1336.18     37.40 o 
   1   3  30       60.46       58.71      3.24 o 
   2   3  30      740.14      763.11     13.73 o 
   3   3  30      544.64      549.90     33.06 o 
   0   4  30       47.89       41.43      5.80 o 
   1   4  30       58.51       58.02      4.61 o 
   2   4  30      277.11      258.87      9.07 o 
   3   4  30      412.47      365.72     13.82 o 
   4   4  30      108.52       74.07      8.58 o 
   0   5  30      109.90      112.71     11.20 o 
   1   5  30       51.57       64.15      7.18 o 
   2   5  30      279.69      257.73     10.77 o 
   3   5  30     1175.53     1251.06     33.89 o 
   4   5  30      132.05      120.44      8.45 o 
   5   5  30     1025.10     1250.99     49.11 o 
   0   6  30       39.42       37.36      9.78 o 
   1   6  30      159.91      143.93      8.94 o 
   2   6  30      127.56      124.43      8.70 o 
   3   6  30       43.55       36.74      5.59 o 
   4   6  30       51.49       45.69      6.81 o 
   5   6  30       22.54       21.42      7.21 o 
   0   7  30       30.76       35.95     10.69 o 
   1   7  30       50.59       42.06      7.17 o 
   2   7  30       22.58       23.68      4.88 o 
   3   7  30       96.97      100.46      9.60 o 
   0   1  31      791.27      557.77     87.46 o 
   1   1  31      539.40      494.90     11.51 o 
   0   2  31     1390.51     1456.42     28.31 o 
   1   2  31       43.56       47.81      3.45 o 
   2   2  31      838.51      846.40     16.65 o 
   0   3  31     1869.52     1819.24     49.06 o 
   1   3  31       61.05       55.84      3.33 o 
   2   3  31      279.56      269.61      8.64 o 
   3   3  31       31.27       26.44      4.67 o 
   0   4  31       46.78       37.08      5.11 o 
   1   4  31      805.79      792.14     16.07 o 
   2   4  31       36.01       29.49      3.14 o 
   3   4  31      482.18      485.33     17.22 o 
   4   4  31       88.92       84.27     13.98 o 
   0   5  31      845.55      859.15     38.13 o 
   1   5  31       69.89       63.41      6.10 o 
   2   5  31       35.48       32.72      4.94 o 
   3   5  31       48.52       43.37      6.39 o 
   4   5  31      208.19      221.07     13.36 o 
   5   5  31        6.30       26.18     14.60 o 
   0   6  31       23.68       29.73      8.47 o 
   1   6  31      105.19      114.61      9.01 o 
   2   6  31       98.67       82.83      8.58 o 
   3   6  31       27.50       27.81      5.18 o 
   4   6  31       27.84       27.69      6.05 o 
   5   6  31      321.19      390.05     34.72 o 
   0   7  31      184.87      178.77     22.93 o 
   1   7  31      110.72      108.40     10.13 o 
   2   7  31       16.41       11.99      5.03 o 
   3   7  31        5.50       11.21      6.00 o 
   0   1  32     6574.10     7054.97    246.39 o 
   1   1  32      249.55      250.93     11.54 o 
   0   2  32     1226.44     1179.32     47.73 o 
   1   2  32      269.30      289.29      6.74 o 
   2   2  32     2307.27     2268.50     36.78 o 
   0   3  32      365.01      345.15     21.02 o 
   1   3  32      142.34      122.83      8.60 o 
   2   3  32      106.70      102.68      5.63 o 
   3   3  32       21.55       33.43     11.74 o 
   0   4  32       63.54       61.57      6.22 o 
   1   4  32      408.00      383.36     13.58 o 
   2   4  32       32.27       27.97      3.16 o 
   3   4  32      528.30      470.57     21.28 o 
   4   4  32     1663.10     1881.71     62.01 o 
   0   5  32      198.59      180.63     22.66 o 
   1   5  32      485.47      544.78     24.46 o 
   2   5  32      234.96      182.98     14.35 o 
   3   5  32      163.82      183.61      9.01 o 
   4   5  32       55.15       41.72      5.17 o 
   5   5  32       80.26       71.51     10.02 o 
   0   6  32      161.66      169.13     13.23 o 
   1   6  32       98.08      102.84      7.21 o 
   2   6  32       82.26       81.88      6.27 o 
   3   6  32       65.72       67.65      6.15 o 
   4   6  32      141.82      141.04     13.78 o 
   5   6  32      131.95       93.06     12.68 o 
   0   7  32       80.00       82.66     12.92 o 
   1   7  32       21.65       18.98      6.53 o 
   2   7  32       67.01       67.57      8.08 o 
   3   7  32       95.80      109.72      9.80 o 
   0   1  33      273.85      338.42     33.43 o 
   1   1  33     1775.78     1742.73     46.69 o 
   0   2  33       38.77       36.61      4.53 o 
   1   2  33      315.39      312.98     17.70 o 
   2   2  33     2002.31     1968.22     26.96 o 
   0   3  33      172.09      162.75     12.54 o 
   1   3  33     1061.81     1075.79     21.42 o 
   2   3  33      381.84      375.82     10.52 o 
   3   3  33      294.59      296.37     14.36 o 
   0   4  33      215.34      223.45     10.42 o 
   1   4  33      863.04      912.30     20.16 o 
   2   4  33       99.35       96.25      7.35 o 
   3   4  33      858.94      878.46     20.67 o 
   4   4  33       24.13       36.64     10.12 o 
   0   5  33      103.08       95.88     11.41 o 
   1   5  33      288.37      292.16     13.39 o 
   2   5  33      875.41      973.06     34.82 o 
   3   5  33        6.99        9.17      4.97 o 
   4   5  33       14.30       13.41      4.42 o 
   5   5  33       72.94       73.79      9.83 o 
   0   6  33        3.23       10.75     10.55 o 
   1   6  33      142.98      137.99      9.78 o 
   2   6  33        6.28        8.72      3.48 o 
   3   6  33       36.45       32.71      6.91 o 
   4   6  33      181.93      191.01     17.59 o 
   0   7  33      281.42      308.94     32.76 o 
   1   7  33       20.93       24.37      6.01 o 
   2   7  33       22.02       22.17      5.99 o 
   3   7  33        1.85        7.88      4.86 o 
   0   1  34      661.19      638.91     19.33 o 
   1   1  34      447.04      452.08     33.14 o 
   0   2  34       17.70       23.27      3.19 o 
   1   2  34     2463.44     2436.18     44.28 o 
   2   2  34      111.33      115.34     10.43 o 
   0   3  34      970.74      976.22     21.77 o 
   1   3  34      747.24      725.48     26.22 o 
   2   3  34      246.00      244.48      8.83 o 
   3   3  34      569.16      567.60     19.45 o 
   0   4  34       64.47       52.82      8.98 o 
   1   4  34      450.08      428.20     13.37 o 
   2   4  34      497.48      481.12     15.34 o 
   3   4  34      437.88      391.08     15.56 o 
   4   4  34     1517.93     1646.53     56.26 o 
   0   5  34     1142.13     1178.82     57.93 o 
   1   5  34       42.26       40.64      5.70 o 
   2   5  34     1324.56     1341.04     44.17 o 
   3   5  34      149.80      133.69      8.90 o 
   4   5  34       82.54       91.64      8.96 o 
   5   5  34       22.12       17.39      7.86 o 
   1   6  34       50.35       44.94      6.64 o 
   2   6  34        7.56       12.62      4.54 o 
   3   6  34      273.65      300.83     19.63 o 
   4   6  34       45.17       40.10      7.81 o 
   0   7  34        5.26       10.88      7.64 o 
   1   7  34      204.39      224.52     15.62 o 
   2   7  34       32.07       27.90      5.66 o 
   3   7  34       29.11       20.73      5.49 o 
   0   1  35      152.68      213.96     26.18 o 
   1   1  35       95.62      104.63     10.31 o 
   0   2  35      153.30      135.97      5.81 o 
   1   2  35      218.33      266.98     17.98 o 
   2   2  35      777.39      728.62     26.57 o 
   0   3  35       71.85       70.40      7.31 o 
   1   3  35     1299.19     1284.01     23.60 o 
   2   3  35       17.58       16.08      2.30 o 
   3   3  35       87.29      107.44     21.73 o 
   0   4  35      534.25      510.53     24.90 o 
   1   4  35       43.61       46.78      5.03 o 
   2   4  35       43.95       40.08      4.78 o 
   3   4  35      367.86      341.27     12.97 o 
   4   4  35      159.05      148.36     13.82 o 
   0   5  35       51.06       63.89     13.41 o 
   1   5  35       65.88       59.50      5.59 o 
   2   5  35      140.23      122.10      8.92 o 
   3   5  35      134.83      152.33     10.24 o 
   4   5  35      759.27      858.47     23.22 o 
   5   5  35      461.02      586.20     70.83 o 
   0   6  35      845.92      889.06     83.03 o 
   1   6  35       20.82       27.23      6.06 o 
   2   6  35       96.78       83.06      8.08 o 
   3   6  35       66.57       51.41      7.57 o 
   4   6  35      162.94      188.54     15.97 o 
   0   7  35       29.91       38.01      8.98 o 
   1   7  35       25.88       29.23      8.67 o 
   2   7  35       13.56       16.06      6.79 o 
   3   7  35       32.80       25.46      7.01 o 
   0   0  36     2281.50     2595.26    123.08 o 
   0   1  36     1254.45     1188.51     28.17 o 
   1   1  36      293.86      318.06     11.01 o 
   0   2  36       17.32       21.54      6.39 o 
   1   2  36      987.63     1012.61     15.65 o 
   2   2  36     1502.93     1525.25     45.05 o 
   0   3  36     3457.72     3532.87     84.16 o 
   1   3  36      139.27      134.95      9.75 o 
   2   3  36       45.04       40.71      3.32 o 
   3   3  36      416.15      436.54     18.70 o 
   0   4  36      823.02      770.93     51.25 o 
   1   4  36     1246.98     1276.58     32.73 o 
   2   4  36      142.71      142.82      8.09 o 
   3   4  36      399.55      420.77     14.01 o 
   4   4  36       61.94       48.86      8.32 o 
   0   5  36       67.01       48.36      7.93 o 
   1   5  36      123.94      119.10      7.00 o 
   2   5  36       56.76       44.61      5.33 o 
   3   5  36      239.60      259.23     13.62 o 
   4   5  36       18.77       23.70      6.56 o 
   5   5  36      165.81      148.98     20.35 o 
   0   6  36        2.23       13.51     10.30 o 
   1   6  36      135.79      129.75     13.26 o 
   2   6  36      206.80      221.89     13.08 o 
   3   6  36        0.94        8.20      4.22 o 
   4   6  36       98.35       90.68     12.22 o 
   0   7  36       54.09       42.09      9.30 o 
   1   7  36      181.14      221.22     16.29 o 
   2   7  36       30.03       24.99      6.42 o 
   3   7  36      138.69      144.92     17.75 o 
   0   1  37       59.11       48.95     10.35 o 
   1   1  37      109.39       92.64     14.48 o 
   0   2  37     1071.97     1208.50     82.36 o 
   1   2  37      539.50      510.50     13.12 o 
   2   2  37       45.35       81.24     15.04 o 
   0   3  37       98.12      130.84     12.58 o 
   1   3  37     2012.71     2117.79     40.17 o 
   2   3  37      172.69      168.78      6.79 o 
   3   3  37      161.74      121.99     14.90 o 
   0   4  37      156.72      116.11     22.42 o 
   1   4  37      544.72      518.45     24.67 o 
   2   4  37      162.93      151.43     11.43 o 
   3   4  37      272.20      246.46      9.05 o 
   4   4  37      327.82      305.66     19.02 o 
   0   5  37        6.52        9.69      5.32 o 
   1   5  37        4.57       10.74      5.30 o 
   2   5  37       54.39       47.38      5.19 o 
   3   5  37        2.45       10.02      4.70 o 
   4   5  37       57.20       51.29      6.18 o 
   5   5  37       50.37       42.04     10.17 o 
   0   6  37        4.58       13.28      7.83 o 
   1   6  37      104.20       93.31     11.77 o 
   2   6  37       98.82       73.87     11.26 o 
   3   6  37      182.04      193.99     12.39 o 
   4   6  37      222.28      230.00     16.82 o 
   0   7  37        0.59       10.76      6.96 o 
   1   7  37       35.93       33.64      8.33 o 
   2   7  37      123.93      122.80     14.74 o 
   0   1  38      115.61      101.11      5.78 o 
   1   1  38      394.58      306.18     43.98 o 
   0   2  38      531.66      478.74     25.09 o 
   1   2  38      505.51      392.91     13.78 o 
   2   2  38       44.74       53.99      8.91 o 
   0   3  38       25.82       24.98      8.35 o 
   1   3  38      592.60      564.83     23.06 o 
   2   3  38      109.80      109.01      6.08 o 
   3   3  38       11.56        7.00      4.30 o 
   0   4  38      114.81      113.97     22.96 o 
   1   4  38      431.25      361.48     14.96 o 
   2   4  38      195.17      192.11     10.41 o 
   3   4  38       87.39       81.16      6.21 o 
   4   4  38      278.38      255.58     14.81 o 
   0   5  38       95.66       95.94      8.25 o 
   1   5  38     1192.48     1309.26     58.93 o 
   2   5  38       48.57       41.81      4.79 o 
   3   5  38      105.34      108.18      9.56 o 
   4   5  38       72.05       54.26      7.21 o 
   5   5  38        3.82       13.33      8.80 o 
   0   6  38        2.84       11.24      6.11 o 
   1   6  38       98.07      109.55      9.32 o 
   2   6  38      460.91      470.81     25.22 o 
   3   6  38       49.28       33.91      7.51 o 
   4   6  38        7.38       13.98      6.11 o 
   0   7  38      202.05      227.28     26.44 o 
   1   7  38        5.04       11.27      5.57 o 
   2   7  38        4.83        9.37      6.03 o 
   0   1  39       25.63       21.44      3.28 o 
   1   1  39     1782.17     2015.71     59.64 o 
   0   2  39      338.73      340.00     16.09 o 
   1   2  39      844.16      776.98     30.63 o 
   2   2  39      301.63      305.23     12.72 o 
   0   3  39     1945.26     2115.22     64.17 o 
   1   3  39      644.71      696.57     30.63 o 
   2   3  39      155.22      149.34      7.73 o 
   3   3  39      136.18      157.59     18.71 o 
   0   4  39     1005.58      972.83    182.79 o 
   1   4  39      647.18      663.52     18.28 o 
   2   4  39      660.26      654.97     19.52 o 
   3   4  39      139.48      133.47      6.97 o 
   4   4  39      270.12      281.65     18.68 o 
   0   5  39        5.79       10.67      5.07 o 
   1   5  39      163.16      162.40     20.20 o 
   2   5  39      228.64      212.80     10.44 o 
   3   5  39      175.60      163.04     10.25 o 
   4   5  39      185.52      158.71     13.25 o 
   5   5  39       72.28       69.08     13.25 o 
   0   6  39       30.61       40.45     12.53 o 
   1   6  39      198.50      202.46     11.88 o 
   2   6  39       36.51       47.23     10.89 o 
   3   6  39      139.63      131.16     10.83 o 
   4   6  39       13.40       13.44      4.97 o 
   0   7  39        4.79       22.72     11.84 o 
   1   7  39       61.02       59.72      9.98 o 
   2   7  39      136.35      139.33     18.04 o 
   0   0  40     1203.44      948.89     42.91 o 
   0   1  40        7.74        6.91      1.55 o 
   1   1  40      423.56      534.33     26.88 o 
   0   2  40       14.12       14.08      3.59 o 
   1   2  40     1305.63     1256.18     33.89 o 
   2   2  40     1000.50      931.29     34.25 o 
   0   3  40      270.46      280.25     32.33 o 
   1   3  40     1575.03     1451.91     29.32 o 
   2   3  40      210.01      202.79     10.21 o 
   3   3  40      714.78      601.30     59.04 o 
   0   4  40     4514.73     4513.24    251.18 o 
   1   4  40      120.07      110.36     11.74 o 
   2   4  40      216.60      213.58     12.05 o 
   3   4  40       72.42       63.79      6.71 o 
   4   4  40       42.79       31.37      6.67 o 
   0   5  40      211.82      222.70     14.12 o 
   1   5  40      198.64      208.50     17.44 o 
   2   5  40       22.66       16.23      5.72 o 
   3   5  40        5.93        9.82      4.14 o 
   4   5  40      363.38      365.96     23.54 o 
   5   5  40       32.46       28.24     22.65 o 
   0   6  40      530.85      603.57     28.10 o 
   1   6  40       14.90       17.02      5.42 o 
   2   6  40      242.96      259.32     21.04 o 
   3   6  40        9.41       10.44      5.10 o 
   4   6  40       55.78       51.93      7.81 o 
   0   7  40     1279.22     1779.10    117.91 o 
   1   7  40       82.90       81.16      9.65 o 
   2   7  40       39.48       38.94      8.86 o 
   0   1  41        0.25        4.36      1.79 o 
   1   1  41     1616.40     1662.45     53.74 o 
   0   2  41       43.99       85.56     20.30 o 
   1   2  41      361.36      316.54     16.30 o 
   2   2  41      117.64      139.62     24.88 o 
   0   3  41     1103.60     1208.50     46.86 o 
   1   3  41      861.93      779.76     33.95 o 
   2   3  41      422.87      427.72     29.68 o 
   3   3  41       21.85       25.04      8.68 o 
   0   4  41       31.61       94.99     38.62 o 
   1   4  41     1000.17     1011.04     29.32 o 
   2   4  41      347.54      318.27     14.81 o 
   3   4  41      261.84      250.85     11.48 o 
   4   4  41       40.28       37.60      9.29 o 
   0   5  41       14.98       12.67      6.14 o 
   1   5  41      240.09      275.65     18.11 o 
   2   5  41      117.48      118.80      7.77 o 
   3   5  41       65.50       55.04      6.81 o 
   4   5  41       94.40       80.17      9.44 o 
   0   6  41        0.05       20.18      7.72 o 
   1   6  41      109.87      130.05     19.12 o 
   2   6  41      331.28      339.11     27.61 o 
   3   6  41       54.59       55.86      7.31 o 
   4   6  41      100.50      102.80     12.00 o 
   0   7  41        5.24       17.42     21.04 o 
   1   7  41       23.72       22.70      7.56 o 
   2   7  41       39.28       40.03      7.81 o 
   0   1  42       77.97       70.31      5.18 o 
   1   1  42      666.30      578.12     47.56 o 
   0   2  42     1699.06     1733.26     80.23 o 
   1   2  42       68.33       63.65     11.48 o 
   2   2  42     7471.45     7418.39    239.74 o 
   0   3  42      604.28      592.65     30.81 o 
   1   3  42      543.52      462.98     17.26 o 
   2   3  42      937.75      932.53     25.52 o 
   3   3  42      788.82      756.62     36.13 o 
   0   4  42       37.47       28.34      5.49 o 
   1   4  42       63.42       74.18      8.58 o 
   2   4  42      529.60      521.65     23.64 o 
   3   4  42       77.01       72.44      6.26 o 
   4   4  42     1175.39     1288.86     33.68 o 
   0   5  42      410.12      488.31     46.17 o 
   1   5  42        9.97       10.97      5.69 o 
   2   5  42      142.95      144.48     13.50 o 
   3   5  42      123.18      125.72      9.16 o 
   4   5  42       39.79       39.11      7.00 o 
   5   5  42      224.77      147.04     30.68 o 
   0   6  42        7.22       13.85      6.56 o 
   1   6  42      184.73      198.00     14.84 o 
   2   6  42       46.15       56.24      8.97 o 
   3   6  42        5.85       10.87      4.84 o 
   4   6  42      124.18      117.37     12.39 o 
   0   7  42       28.84       26.92     11.71 o 
   1   7  42      122.22      139.40     13.06 o 
   2   7  42       90.59       90.38     11.58 o 
   0   1  43       82.76      262.76    191.20 o 
   1   1  43       81.62       89.93      7.58 o 
   0   2  43      379.55      453.81     42.16 o 
   1   2  43      442.80      416.41     12.69 o 
   2   2  43      499.69      537.93     44.96 o 
   0   3  43       79.01      118.93     18.13 o 
   1   3  43      689.01      651.62     25.75 o 
   2   3  43      177.35      193.35     11.76 o 
   3   3  43       20.17       15.35     10.38 o 
   0   4  43        2.57        9.86      4.98 o 
   1   4  43      648.47      685.82     21.06 o 
   2   4  43       11.31       18.74      4.31 o 
   3   4  43      146.76      132.40      8.45 o 
   4   4  43       43.08       29.37     11.91 o 
   0   5  43      463.39      484.73     26.72 o 
   1   5  43      308.76      332.62     13.52 o 
   2   5  43      190.92      253.49     45.37 o 
   3   5  43        1.06        8.72      4.13 o 
   4   5  43       59.05       53.20      6.65 o 
   5   5  43      215.54      227.89     44.00 o 
   0   6  43        6.33        8.84      4.47 o 
   1   6  43       14.80       17.54      7.57 o 
   2   6  43      528.85      575.52     36.69 o 
   3   6  43        9.87       12.05      5.34 o 
   4   6  43       21.36       20.47      8.70 o 
   0   7  43      103.61      104.75     20.85 o 
   1   7  43      102.16       90.45     15.81 o 
   0   0  44       22.57       20.24      6.04 o 
   0   1  44      528.66      527.10     35.75 o 
   1   1  44        1.57        5.78      2.41 o 
   0   2  44      274.49      248.95     12.59 o 
   1   2  44      791.46      750.71     22.31 o 
   2   2  44      130.78      109.93     11.97 o 
   0   3  44      597.36      696.37     34.56 o 
   1   3  44      899.06      925.46     26.30 o 
   2   3  44       37.10       38.81      7.16 o 
   3   3  44      845.97      867.87     39.68 o 
   0   4  44        9.81       13.64      4.49 o 
   1   4  44      246.56      243.91     14.36 o 
   2   4  44        8.74       13.83      4.82 o 
   3   4  44       14.57       15.72      3.82 o 
   4   4  44      360.31      369.38     20.19 o 
   0   5  44       42.63       41.12     12.71 o 
   1   5  44      207.05      214.55     12.85 o 
   2   5  44      470.46      603.09     37.93 o 
   3   5  44        0.91        8.36      4.10 o 
   4   5  44       64.16       59.22      8.40 o 
   5   5  44        0.03        4.07     12.37 o 
   0   6  44        6.48       17.88      9.14 o 
   1   6  44      335.22      387.12     33.32 o 
   2   6  44      173.52      168.31     25.60 o 
   3   6  44        6.21       13.91      5.20 o 
   0   7  44      557.87      706.52    119.84 o 
   1   7  44      289.68      340.49     42.82 o 
   0   1  45      133.30      128.33      9.43 o 
   1   1  45        0.61        3.05      2.43 o 
   0   2  45       67.79       52.69      7.37 o 
   1   2  45      300.54      212.20     27.82 o 
   2   2  45      611.20      658.71     61.12 o 
   0   3  45     1008.02      965.60     58.36 o 
   1   3  45      358.09      323.69     29.67 o 
   2   3  45      392.38      383.48     21.97 o 
   3   3  45       95.96       67.88     16.90 o 
   0   4  45       53.36       42.93      5.97 o 
   1   4  45      187.71      192.79     10.93 o 
   2   4  45      171.87      178.31     11.95 o 
   3   4  45       10.55       12.52      5.89 o 
   4   4  45        6.75        6.07      6.35 o 
   0   5  45      271.68      268.53     15.99 o 
   1   5  45       13.51       17.39      5.41 o 
   2   5  45      194.96      220.99     22.94 o 
   3   5  45       23.03       22.23      4.62 o 
   4   5  45      203.01      219.74     16.01 o 
   5   5  45      232.50      253.99     39.01 o 
   0   6  45      403.82      973.51    131.44 o 
   1   6  45      146.29      152.31     15.43 o 
   2   6  45       56.32       72.53      9.00 o 
   3   6  45      118.04      127.98     10.01 o 
   0   7  45       15.81       17.23      9.65 o 
   1   7  45      113.52      100.79     12.86 o 
   0   1  46      106.16      105.48      9.48 o 
   1   1  46      181.27      240.08     18.45 o 
   0   2  46     1095.26     1022.21     30.01 o 
   1   2  46     1262.67     1259.44     57.40 o 
   2   2  46        6.89        9.82      6.00 o 
   0   3  46      393.72      363.14     30.45 o 
   1   3  46      370.83      364.59     24.44 o 
   2   3  46     1645.97     1699.97     62.11 o 
   3   3  46        9.89        9.51      4.37 o 
   0   4  46       22.85       20.36      6.53 o 
   1   4  46       62.85       59.86      7.07 o 
   2   4  46      160.33      145.61      9.82 o 
   3   4  46      352.11      364.47     15.75 o 
   4   4  46        1.22        6.94      5.24 o 
   0   5  46      127.32      130.50     11.23 o 
   1   5  46      341.56      377.62     14.68 o 
   2   5  46      189.15      199.22     13.03 o 
   3   5  46       16.30       14.26      5.25 o 
   4   5  46       77.61       59.85      7.74 o 
   1   6  46      389.19      425.24     31.79 o 
   2   6  46       69.13       56.39      7.11 o 
   3   6  46       15.51       17.07      5.99 o 
   0   7  46       29.59       21.80      7.34 o 
   0   1  47       39.77       28.77      5.27 o 
   1   1  47      192.94      209.27     18.78 o 
   0   2  47        0.58       23.64      7.31 o 
   1   2  47      668.60      709.93     33.86 o 
   2   2  47      144.78      137.99      9.34 o 
   0   3  47       18.59       66.38     23.72 o 
   1   3  47      295.35      269.54     17.24 o 
   2   3  47      714.63      719.06     56.73 o 
   3   3  47       27.98       27.84      6.66 o 
   0   4  47       38.99       37.22      8.36 o 
   1   4  47      190.14      192.94     11.74 o 
   2   4  47       30.36       23.66      4.01 o 
   3   4  47      408.90      394.99     18.38 o 
   4   4  47        3.14       11.27      5.70 o 
   0   5  47      105.54       81.72     11.66 o 
   1   5  47       72.51       76.99      9.55 o 
   2   5  47      148.59      160.04     14.10 o 
   3   5  47       60.56       63.58      8.66 o 
   4   5  47       86.08       76.67     10.30 o 
   0   6  47       13.64       23.99     11.35 o 
   1   6  47       95.00       63.04     35.67 o 
   2   6  47       27.14       33.25      6.97 o 
   3   6  47       96.29       90.83      8.70 o 
   0   1  48       38.17       63.74     12.89 o 
   1   1  48        2.94        6.29      3.05 o 
   0   2  48      622.56      703.37     33.29 o 
   1   2  48      626.91      502.92     22.45 o 
   2   2  48       44.31       54.41     16.20 o 
   0   3  48     3392.85     3508.38    106.06 o 
   1   3  48      384.90      310.32     17.60 o 
   2   3  48      212.28      200.97     12.53 o 
   3   3  48      338.94      307.96     23.51 o 
   0   4  48     1037.01     1083.78     34.88 o 
   1   4  48      160.73      160.84     12.45 o 
   2   4  48       49.05       44.06      5.43 o 
   3   4  48      118.96      110.09      8.93 o 
   4   4  48      119.70       99.39     12.09 o 
   0   5  48      228.75      270.06     18.41 o 
   1   5  48      396.35      405.83     16.95 o 
   2   5  48      310.54      319.86     19.71 o 
   3   5  48       83.01       83.31      8.76 o 
   4   5  48       37.40       29.10      5.79 o 
   0   6  48       14.97       22.85     12.75 o 
   1   6  48      403.11      561.90     54.35 o 
   2   6  48       83.58       82.91      9.03 o 
   3   6  48       18.54       17.67      9.02 o 
   0   1  49      124.24      165.61     44.24 o 
   1   1  49       12.50       19.50      5.70 o 
   0   2  49      204.58      227.63     16.02 o 
   1   2  49      574.35      492.50     26.24 o 
   2   2  49     1056.76     1037.80     84.09 o 
   0   3  49       64.26       79.81     16.11 o 
   1   3  49      631.49      688.29     64.66 o 
   2   3  49      184.73      168.02     24.08 o 
   3   3  49      296.02      234.47     18.44 o 
   0   4  49       48.32       42.81      8.35 o 
   1   4  49       76.72       68.91      6.03 o 
   2   4  49       94.21       85.00      7.06 o 
   3   4  49       15.06       13.88      4.48 o 
   4   4  49      175.09      261.91     70.08 o 
   0   5  49        2.73        6.70      4.53 o 
   1   5  49       10.90        9.86      4.43 o 
   2   5  49      128.58      115.93     12.23 o 
   3   5  49       17.69       13.31      5.18 o 
   4   5  49       38.30       29.04      5.55 o 
   0   6  49      255.33      280.60     24.28 o 
   1   6  49      166.44      170.69     36.07 o 
   2   6  49       30.23       24.09      5.56 o 
   3   6  49      313.31      341.09     35.67 o 
   0   1  50      117.71      115.18     12.59 o 
   1   1  50      144.67      283.54     70.76 o 
   0   2  50      389.45      343.77     15.87 o 
   1   2  50     1405.33     1442.07     52.53 o 
   2   2  50     1091.50      830.57    189.71 o 
   0   3  50      653.37      560.36     55.67 o 
   1   3  50      441.66      457.00     31.47 o 
   2   3  50      583.29      635.53     31.20 o 
   3   3  50      314.20      280.26     23.82 o 
   0   4  50      169.29      169.22     10.87 o 
   1   4  50      292.22      295.09     17.59 o 
   2   4  50       19.12       16.74      5.40 o 
   3   4  50       75.79       67.14      6.21 o 
   4   4  50      304.03      323.78     39.49 o 
   0   5  50       26.29       15.15      5.33 o 
   1   5  50       13.78       12.24      3.45 o 
   2   5  50      311.82      324.60     14.91 o 
   3   5  50       41.43       36.63      6.51 o 
   4   5  50        6.35        9.14      5.04 o 
   0   6  50       18.38       14.95     11.01 o 
   1   6  50      125.26      134.88     13.03 o 
   2   6  50       45.19       38.39      6.03 o 
   3   6  50       65.92       72.44     11.84 o 
   0   1  51        0.01        3.94      4.78 o 
   1   1  51      380.88      263.14     21.84 o 
   0   2  51       97.72      185.88     36.16 o 
   1   2  51      567.25      493.73     24.23 o 
   2   2  51      934.09      909.05     32.32 o 
   0   3  51      548.76      596.47     41.51 o 
   1   3  51       40.84       30.92      4.59 o 
   2   3  51       97.74       79.80     10.26 o 
   3   3  51       48.37       41.63      9.38 o 
   0   4  51        0.29       14.56     11.45 o 
   1   4  51      118.81      108.66      8.95 o 
   2   4  51      128.82      136.30     11.51 o 
   3   4  51       82.62       66.70      6.60 o 
   4   4  51        0.00       13.72      9.72 o 
   0   5  51       32.65       29.37      5.82 o 
   1   5  51       67.46       68.79     14.97 o 
   2   5  51       15.57       16.09      4.84 o 
   3   5  51      121.60      112.16     12.35 o 
   4   5  51      193.51      203.91     14.90 o 
   0   6  51       14.50       12.46      6.75 o 
   1   6  51       24.65       39.21      8.33 o 
   2   6  51       14.84       17.32      5.29 o 
   0   0  52     7671.54     6642.23    573.27 o 
   0   1  52       84.44      157.93     72.52 o 
   1   1  52        0.09       13.90      6.75 o 
   0   2  52      988.82     1045.56     43.30 o 
   1   2  52      528.26      499.74     21.97 o 
   2   2  52      208.47      212.72     35.36 o 
   0   3  52      481.46      297.22     46.43 o 
   1   3  52      258.72      278.79     32.87 o 
   2   3  52      140.68      142.25     12.20 o 
   3   3  52       17.92       31.57     14.80 o 
   0   4  52     1361.78     1433.49     30.97 o 
   1   4  52      208.21      225.30     12.68 o 
   2   4  52      224.90      206.47     13.61 o 
   3   4  52       75.48       71.14      8.52 o 
   4   4  52        0.56       10.99      6.44 o 
   0   5  52       15.25       15.00      7.89 o 
   1   5  52      313.59      316.34     17.49 o 
   2   5  52       77.83       73.54      8.41 o 
   3   5  52       24.13       22.52      6.11 o 
   4   5  52       14.08       19.68      6.65 o 
   0   6  52      191.07      192.94     31.07 o 
   1   6  52      458.54      559.17     50.36 o 
   2   6  52      110.66      116.18     12.71 o 
   0   1  53     1965.76     1819.30     83.47 o 
   1   1  53       11.67       16.65      4.22 o 
   0   2  53       19.94       16.12      4.85 o 
   1   2  53      263.77      239.89     14.18 o 
   2   2  53       27.41       26.50      9.89 o 
   1   3  53      708.23      721.74     37.88 o 
   2   3  53      301.04      366.80     36.74 o 
   3   3  53      115.12      110.01     12.89 o 
   0   4  53       10.64       17.57     10.73 o 
   1   4  53      107.23      100.70      9.32 o 
   2   4  53       77.02       66.85      7.90 o 
   3   4  53      153.76      140.17     12.89 o 
   4   4  53       86.57       72.16     11.26 o 
   0   5  53       80.45       73.65      8.93 o 
   1   5  53      234.74      245.77     17.30 o 
   2   5  53       39.03       25.96      4.89 o 
   3   5  53       19.58       17.59      6.47 o 
   4   5  53       58.99       46.39      9.53 o 
   0   6  53       22.43       39.85     10.74 o 
   1   6  53      139.63      140.32     12.70 o 
   2   6  53       99.75      115.74     15.21 o 
   0   1  54       55.61      241.73     65.41 o 
   1   1  54        5.69        6.53      4.71 o 
   0   2  54      154.20      171.52     53.57 o 
   1   2  54      494.43      554.91     48.07 o 
   2   2  54      445.03      356.90     30.61 o 
   0   3  54      294.50      449.09     34.09 o 
   1   3  54      474.20      470.31     19.84 o 
   2   3  54      191.34      198.47     14.55 o 
   3   3  54       22.41       21.54     11.31 o 
   0   4  54       63.60       87.11     15.10 o 
   1   4  54      196.45      205.15     14.14 o 
   2   4  54       84.13       70.53      6.98 o 
   3   4  54      182.57      172.64     11.93 o 
   4   4  54       42.53       38.43     12.12 o 
   0   5  54       35.13       38.07      8.01 o 
   1   5  54      194.18      185.81     14.17 o 
   2   5  54       37.65       42.92      6.78 o 
   3   5  54      128.65      132.79     12.18 o 
   4   5  54       87.00       72.93     13.05 o 
   0   6  54       36.71       24.63      7.93 o 
   1   6  54       27.20       24.88      6.14 o 
   2   6  54        0.62        7.81      5.92 o 
   0   1  55        0.35       16.60     12.55 o 
   1   1  55       48.32       46.09      6.56 o 
   0   2  55      498.05      573.79     89.89 o 
   1   2  55      431.32      431.77     38.77 o 
   2   2  55      574.91      815.43    125.67 o 
   0   3  55       48.48       25.57     10.24 o 
   1   3  55       82.29       86.21     12.12 o 
   2   3  55       43.06       36.55      7.46 o 
   3   3  55      291.78      336.37     32.34 o 
   0   4  55      204.64      173.73     12.91 o 
   1   4  55      131.81      135.56     11.96 o 
   2   4  55       22.43       21.64      4.66 o 
   3   4  55       78.70       61.13      7.60 o 
   4   4  55       82.30       68.64     12.47 o 
   0   5  55       85.07       82.69      8.84 o 
   1   5  55        4.49        7.38      4.53 o 
   2   5  55       41.19       42.25      7.12 o 
   3   5  55       13.45       11.36      5.70 o 
   0   6  55       22.83       29.67      8.77 o 
   1   6  55       10.85       16.17      5.46 o 
   2   6  55       10.93       14.29      8.00 o 
   0   0  56     1964.27     1615.23    131.93 o 
   0   1  56       59.24      182.91     47.51 o 
   1   1  56       26.16       16.76      7.55 o 
   0   2  56      864.06     1157.17    252.26 o 
   1   2  56       25.91       25.94      7.88 o 
   2   2  56      542.06      578.42     56.52 o 
   0   3  56      516.89      500.64     27.10 o 
   1   3  56       46.77       35.14      6.81 o 
   2   3  56       95.48      102.18      9.68 o 
   3   3  56        0.04        7.89      5.92 o 
   0   4  56       49.84       35.10      8.81 o 
   1   4  56        9.43        7.94      4.43 o 
   2   4  56        8.28        9.54      4.17 o 
   3   4  56       19.38       18.66      4.33 o 
   4   4  56       22.38       36.90     12.74 o 
   0   5  56       17.46       22.41      6.43 o 
   1   5  56       53.88       50.56      6.37 o 
   2   5  56       99.13       91.45      9.26 o 
   3   5  56       38.71       29.54      5.69 o 
   0   6  56       26.67       19.95      8.44 o 
   1   6  56       38.21       43.02      7.37 o 
   0   1  57      553.38      558.63     43.11 o 
   1   1  57       96.42      564.81     64.31 o 
   0   2  57      991.52     1254.59    115.19 o 
   1   2  57      233.47      256.24     10.10 o 
   2   2  57        0.08       12.04      7.00 o 
   0   3  57      201.79      206.00     19.42 o 
   1   3  57      492.55      547.30     37.37 o 
   2   3  57      144.66      131.03     11.92 o 
   3   3  57        3.24        5.82      6.17 o 
   0   4  57        5.40        5.40      4.59 o 
   1   4  57       27.26       24.37      4.04 o 
   2   4  57       96.47       85.32      8.22 o 
   3   4  57       21.00       16.96      4.40 o 
   4   4  57      107.33      111.30     63.75 o 
   0   5  57       25.71       22.04      5.54 o 
   1   5  57       42.33       37.76      7.07 o 
   2   5  57        5.85       11.89      4.86 o 
   3   5  57        5.43       14.73      5.83 o 
   0   6  57       34.43       22.04      7.14 o 
   1   6  57       73.88       70.07      9.24 o 
   0   1  58       32.33       69.91     11.94 o 
   1   1  58      854.53      932.05     86.05 o 
   0   2  58       38.17       38.66     13.61 o 
   1   2  58        6.03       15.96      5.73 o 
   2   2  58      131.44      117.35     16.16 o 
   0   3  58        3.43       23.06     22.32 o 
   1   3  58      166.98      206.03     54.83 o 
   2   3  58       48.20       46.53      5.77 o 
   3   3  58      235.98      239.72     17.99 o 
   0   4  58      137.48      154.75     13.92 o 
   1   4  58       26.50       25.91      4.27 o 
   2   4  58       68.33       52.41      6.60 o 
   3   4  58       37.99       33.17      5.37 o 
   4   4  58      181.26      162.93     89.71 o 
   0   5  58        6.11       12.11      5.19 o 
   1   5  58      200.90      203.79     18.30 o 
   2   5  58      121.26      111.88     14.04 o 
   3   5  58       23.01       21.88      5.48 o 
   0   6  58       88.56       64.94     11.54 o 
   0   1  59       78.23       91.68     10.18 o 
   0   2  59      612.13      636.80     36.43 o 
   1   2  59      147.07      150.05      9.12 o 
   2   2  59      150.70      179.60     20.08 o 
   0   3  59      426.85      524.95     34.32 o 
   1   3  59      150.01      141.76      9.61 o 
   2   3  59       49.32       58.20      8.61 o 
   3   3  59       68.55       66.46     11.95 o 
   0   4  59        7.44        8.96      7.19 o 
   1   4  59       12.85       11.98      4.36 o 
   2   4  59       47.02       45.21      5.67 o 
   3   4  59        4.85        5.60      5.66 o 
   4   4  59       57.23       63.43     27.99 o 
   0   5  59        0.60        6.34      4.76 o 
   1   5  59       13.21       18.19      6.53 o 
   2   5  59      154.30      168.41     16.09 o 
   3   5  59       26.17       24.60      5.81 o 
   0   1  60       63.32       50.90     32.95 o 
   1   1  60       22.10       38.63     19.49 o 
   0   2  60       18.93       25.92     12.05 o 
   1   2  60       48.97       72.03     16.72 o 
   2   2  60       90.48       98.19     29.91 o 
   0   3  60      168.45      204.38     23.35 o 
   1   3  60       34.62       40.05      8.05 o 
   2   3  60      318.51      306.65     20.73 o 
   3   3  60        1.97       12.04      6.65 o 
   0   4  60        1.54       14.32      7.82 o 
   1   4  60      192.05      199.33     11.43 o 
   2   4  60       13.76       13.44      4.36 o 
   3   4  60      358.38      375.70     20.32 o 
   4   4  60      294.19      236.80     33.35 o 
   0   5  60        1.59       10.29      9.01 o 
   1   5  60       18.85       17.81      4.53 o 
   2   5  60       13.65       18.62      6.30 o 
   0   1  61     1013.36     1003.98     36.02 o 
   1   1  61      399.35      442.55     41.88 o 
   0   2  61        6.85       24.00     16.76 o 
   1   2  61      118.96      109.49      8.04 o 
   2   2  61      228.43      290.71     83.92 o 
   0   3  61      107.89      118.13     14.78 o 
   1   3  61      179.87      183.58     13.12 o 
   2   3  61       67.03       86.39     10.43 o 
   3   3  61       45.75       35.04     12.63 o 
   0   4  61      121.14      165.21     16.37 o 
   1   4  61       18.81       18.59      6.56 o 
   2   4  61       37.94       27.88      6.34 o 
   3   4  61       27.97       19.46      8.03 o 
   4   4  61        5.44       14.68     19.51 o 
   0   5  61      176.71      196.55     24.70 o 
   1   5  61       20.30       15.38      4.57 o 
   2   5  61       28.69       27.12      5.57 o 
   1   1  62      202.31      198.35     26.77 o 
   0   2  62      492.92      574.57    182.92 o 
   1   2  62        3.43        5.45      4.68 o 
   2   2  62      212.59      188.38     24.31 o 
   0   3  62       54.25       54.12      8.78 o 
   1   3  62        8.42       10.51      7.39 o 
   2   3  62      183.32      187.11     11.10 o 
   3   3  62      188.15      200.92     24.21 o 
   0   4  62      135.69      142.64     14.51 o 
   1   4  62       26.01       20.53      4.32 o 
   2   4  62       84.29       88.49     11.66 o 
   3   4  62      103.60       92.76     10.93 o 
   0   5  62       77.79       71.33     11.64 o 
   1   5  62       10.55       16.77      5.52 o 
   2   5  62       31.41       23.36      5.07 o 
   0   1  63      241.82      246.65     22.35 o 
   1   1  63       45.88       46.19      8.00 o 
   0   2  63      241.17      285.80     47.80 o 
   1   2  63        3.71        8.40      4.54 o 
   2   2  63       48.72      111.26     61.71 o 
   0   3  63       31.22       23.39      8.45 o 
   1   3  63       57.97       53.17      6.65 o 
   2   3  63       11.91       20.90      7.01 o 
   3   3  63        0.02        9.97     12.48 o 
   0   4  63       68.12       59.29     15.27 o 
   1   4  63       39.40       33.05      5.44 o 
   2   4  63      186.05      185.22     17.11 o 
   3   4  63       14.99       12.82      5.08 o 
   0   5  63       36.93       32.35     10.16 o 
   1   5  63       52.43       36.87      6.72 o 
   2   5  63       16.26       19.42      4.92 o 
   0   0  64       13.87       27.43     17.85 o 
   0   1  64        0.02       27.14     19.29 o 
   1   1  64        0.93       12.87      6.10 o 
   0   2  64      130.09      215.51     31.48 o 
   1   2  64       82.34       71.24      7.74 o 
   2   2  64      420.12      453.43     28.75 o 
   0   3  64       61.01       39.26     14.95 o 
   1   3  64       72.53      168.84     67.05 o 
   2   3  64       80.32       69.62      6.62 o 
   3   3  64      132.96      128.99     14.64 o 
   0   4  64        0.63       13.27      8.03 o 
   1   4  64       44.31       35.56      5.95 o 
   2   4  64        1.88        3.89      4.91 o 
   3   4  64       10.33       13.87      5.27 o 
   0   5  64       21.09       15.50      7.68 o 
   1   5  64      104.68       74.94      9.63 o 
   0   1  65      267.88      314.38     18.39 o 
   1   1  65        9.78       36.04     23.25 o 
   0   2  65      289.40      284.54     31.68 o 
   1   2  65       72.02       62.23      6.54 o 
   2   2  65       44.58       29.74      9.10 o 
   0   3  65      123.28      102.48     17.87 o 
   1   3  65      301.22      282.79     28.75 o 
   2   3  65       21.75       20.32      5.92 o 
   3   3  65        1.60        3.20     11.25 o 
   0   4  65       34.68       28.08      7.37 o 
   1   4  65       22.98       21.96      4.95 o 
   2   4  65       68.66       75.07      9.12 o 
   3   4  65       48.61       36.22      7.79 o 
   0   5  65       22.27       22.69      8.26 o 
   1   5  65       33.09       24.81      5.67 o 
   1   1  66      279.97      345.53     23.56 o 
   0   2  66       53.98       89.49     28.72 o 
   1   2  66       17.75       26.95      6.63 o 
   2   2  66       12.63       16.50      6.70 o 
   0   3  66       44.30       38.41     11.61 o 
   1   3  66       69.73       90.85     12.07 o 
   2   3  66      148.08      147.55     13.02 o 
   3   3  66       10.01       11.59      7.27 o 
   0   4  66        9.69       41.42     44.86 o 
   1   4  66       44.83       49.63      7.62 o 
   2   4  66       53.92       49.31      8.10 o 
   3   4  66       44.70       44.15      8.56 o 
   0   5  66       33.23       37.19      9.58 o 
   0   1  67      240.85      258.08     17.39 o 
   1   1  67        0.72       28.25     12.39 o 
   0   2  67        0.38       13.35      8.91 o 
   1   2  67      127.89      134.48      9.88 o 
   2   2  67       25.47       16.22      7.75 o 
   0   3  67      142.48      179.72     17.79 o 
   1   3  67       92.94      106.75     13.90 o 
   2   3  67        7.58       15.20      5.71 o 
   3   3  67        2.92       11.70      8.46 o 
   0   4  67      361.71      567.38    215.89 o 
   1   4  67       37.88       31.07      7.04 o 
   2   4  67       51.08       51.33      7.83 o 
   0   0  68     1661.54     1776.49     99.98 o 
   0   1  68        0.02       14.95     17.59 o 
   1   1  68       17.10       45.73     10.87 o 
   0   2  68      132.43      151.23     13.90 o 
   1   2  68       69.62       80.11     10.66 o 
   2   2  68       64.24       60.54     10.67 o 
   0   3  68        0.84        9.20     13.00 o 
   1   3  68      161.02      243.32     41.09 o 
   2   3  68       33.27       25.76      5.68 o 
   3   3  68       67.45       66.16     11.61 o 
   0   4  68     1033.80     1187.60    235.36 o 
   1   4  68       52.63       50.19      8.20 o 
   2   4  68       15.33       15.22      6.38 o 
   0   1  69       76.65       88.21     11.52 o 
   1   1  69      226.24      284.95     23.89 o 
   1   2  69       48.44       47.22      7.95 o 
   2   2  69        1.89       13.55     15.44 o 
   0   3  69       11.50       16.59      7.37 o 
   1   3  69      348.56      621.40     85.85 o 
   2   3  69       68.03       69.13      9.43 o 
   3   3  69        1.38        8.37      9.72 o 
   0   4  69      117.70      108.96     34.38 o 
   1   4  69       37.47       36.31      7.17 o 
   2   4  69      118.63      110.33     14.87 o 
   0   1  70        9.64       15.76     12.55 o 
   1   1  70      113.41      118.14     15.61 o 
   0   2  70      413.69      536.41     29.17 o 
   1   2  70       54.34       61.62      7.29 o 
   2   2  70      583.48      685.56     48.06 o 
   0   3  70       34.60       29.22      8.84 o 
   1   3  70      336.54      372.73     48.30 o 
   2   3  70      109.29      102.19     12.99 o 
   3   3  70      135.18      177.21     26.19 o 
   0   4  70       51.07       33.95     12.52 o 
   1   4  70       35.53       28.70      7.76 o 
   0   1  71       49.37       66.40      9.01 o 
   1   1  71        9.59       11.75      6.63 o 
   0   2  71        6.50       28.68     13.27 o 
   1   2  71        5.61        8.00     12.01 o 
   2   2  71       99.89      188.64     44.50 o 
   0   3  71      107.19      300.43     63.44 o 
   1   3  71      124.35      143.42     23.59 o 
   2   3  71       23.32       22.70      6.85 o 
   3   3  71        3.63        9.49      7.77 o 
   0   4  71        0.05        5.29      7.25 o 
   1   4  71       58.93       49.08      8.71 o 
   0   0  72       31.61       55.41     18.11 o 
   0   1  72       37.35       31.50      8.40 o 
   1   1  72       38.69       36.99      8.37 o 
   0   2  72      106.85      119.92     13.29 o 
   1   2  72      183.07      220.18     26.51 o 
   2   2  72        8.48       12.68      6.66 o 
   0   3  72      370.67      443.16     71.03 o 
   1   3  72      132.96      162.08     27.78 o 
   2   3  72       13.44       13.26      7.49 o 
   0   4  72        0.00       11.12     13.91 o 
   0   1  73        4.62        8.49      6.76 o 
   1   1  73       48.03       49.89      8.95 o 
   0   2  73       67.66      106.74     42.44 o 
   1   2  73      156.92      251.77     49.73 o 
   2   2  73        2.53        9.31      6.04 o 
   0   3  73      748.90      908.46    185.31 o 
   1   3  73       20.91       27.79      9.07 o 
   2   3  73      230.01      322.55     63.23 o 
   0   1  74       17.41       21.95      6.89 o 
   1   1  74       48.13       61.93     15.55 o 
   0   2  74       90.90      113.42     34.84 o 
   1   2  74      332.48      391.44     48.04 o 
   2   2  74       65.61       62.71     11.71 o 
   0   3  74       85.79       98.85     31.59 o 
   1   3  74       26.97       24.40      5.80 o 
   2   3  74      542.57      825.34    136.76 o 
   0   1  75        1.28       12.28      6.72 o 
   1   1  75      124.30      130.34     16.89 o 
   0   2  75       25.02       38.01     27.10 o 
   1   2  75       93.03      127.65     29.20 o 
   2   2  75       44.56       59.30     16.97 o 
   0   3  75       37.96       80.32     50.76 o 
   1   3  75        7.21       13.25      5.06 o 
   0   0  76       89.85       95.66     22.31 o 
   0   1  76        5.78        7.61      5.94 o 
   1   1  76        3.15       12.89      9.91 o 
   0   2  76        2.04        9.00      6.61 o 
   1   2  76      496.16      579.98     33.42 o 
   2   2  76      185.52      184.35     98.38 o 
   0   3  76      417.32      475.98     81.93 o 
   1   3  76       53.55       44.82     10.91 o 
   0   1  77        0.37        9.84      6.45 o 
   1   1  77        5.32       16.33      8.31 o 
   0   2  77       30.84       31.58     11.14 o 
   1   2  77       96.18      126.68     23.91 o 
   0   1  78       30.65       27.51      7.57 o 
   1   1  78        2.17       10.76     13.07 o 
   0   2  78      178.06      176.34     42.20 o 
   1   2  78      369.75      438.84     49.61 o 
   0   1  79       20.56       24.29      7.44 o 
   1   1  79      287.86      337.55     27.16 o 
   0   2  79      254.05      283.96     54.08 o 
   1   2  79       42.31       65.20     16.73 o 
   0   0  80      505.26      641.09     70.50 o 
   0   1  80       50.60       54.30     17.24 o 
   1   1  80        0.28       10.05     11.04 o 
   0   1  81      121.17      184.27     36.54 o 
   1   1  81       27.39       52.65     35.48 o 
                                                 
